# Supplementary material for: Tris(2,2′-bipyridine-κ2 N:N′)cobalt(III) trichloride tetra­hydrate
Source: Acta Crystallogr Sect E Struct Rep Online. 2008 Nov 22;64(Pt 12):m1586. doi: 10.1107/S1600536808038154 (PMC2959986; doi:10.1107/S1600536808038154)
Supplement: Supplementary file 1 [file e-64-m1586-sup1.cif]

##############################################################################
###                                                                        ###
###        Electronic paper (Acta Crystallographica Section E)             ###
###                                                                        ###
##############################################################################
#                                                                            #
# This CIF contains the data in a paper accepted for publication in Acta     #
# Crystallographica Section E. It conforms to the requirements of Notes      #
# for Authors for Section E, and has been peer reviewed under the auspices   #
# of the IUCr Commission on Journals.                                        #
#                                                                            #
# Full details of the Crystallographic Information File format               #
# are given in the paper "The Crystallographic Information File (CIF):       #
# a New Standard Archive File for Crystallography" by S. R. Hall, F. H.      #
# Allen and I. D. Brown [Acta Cryst. (1991), A47, 655-685].                  #
#                                                                            #
# The current version of the core CIF dictionary is obtainable from          #
# ftp://ftp.iucr.org/pub/cif_core.dic. The current version number is 2.4.    #
#                                                                            #
# Software is freely available for graphical display of the structure(s) in  #
# this CIF.  For information consult the CIF home page http://www.iucr.org/  #
# cif/home.html                                                              #
#                                                                            #
# This file may be used for bona fide research purposes within the           #
# scientific community so long as proper attribution is given to the journal # 
# article from which it was obtained.                                        #
#                                                                            #
##############################################################################
                                             
data_global
_audit_creation_method     'form.cif (version 2.0)'
_journal_data_validation_number     ?
_journal_date_recd_electronic     2008-10-14
_journal_date_accepted     2008-11-16
_journal_name_full     'Acta Crystallographica, Section E'
_journal_year     2008
_journal_volume     64
_journal_issue     12
_journal_page_first     m1586
_journal_page_last     m1586
_journal_paper_category     QM
_journal_coeditor_code     BG2219
_publ_contact_author_name     'Wei Xu'
_publ_contact_author_address
;
      State Key Lab. Base of Novel Functional Mater. & Prep. Science
      Faculty of Materials Science and Chemical Engineering
      Ningbo University
      Ningbo 315211
      P. R. China
;
_publ_contact_author_email     zhengyueqing@nbu.edu.cn
_publ_contact_author_fax     '86 574 87600747'
_publ_contact_author_phone     '86 574 87600747'
_publ_section_title
;
Tris(2,2'-bipyridine-\k^2^<i>N</i>:<i>N</i>')cobalt(III) trichloride
tetrahydrate
;
loop_
    _publ_author_name
    _publ_author_footnote
    _publ_author_address
    'Wen Liu' ?
;
State Key Laboratory Base of Novel Functional Materials and Preparation Science
Faculty of Materials Science and Chemical Engineering
Ningbo University
Ningbo 315211
People's Republic of China
;
    'Wei Xu' ?
;
State Key Laboratory Base of Novel Functional Materials and Preparation Science
Faculty of Materials Science and Chemical Engineering
Ningbo University
Ningbo 315211
People's Republic of China
;
    'Jian-Li Lin' ?
;
State Key Laboratory Base of Novel Functional Materials and Preparation Science
Faculty of Materials Science and Chemical Engineering
Ningbo University
Ningbo 315211
People's Republic of China
;
    'Hong-Zhen Xie' ?
;
State Key Laboratory Base of Novel Functional Materials and Preparation Science
Faculty of Materials Science and Chemical Engineering
Ningbo University
Ningbo 315211
People's Republic of China
;
data_I
_audit_creation_method     SHELXL-97
_chemical_name_systematic
;
Tris(2,2'-bipyridine-\k^2^<i>N</i>:<i>N</i>')cobalt(III) trichloride
tetrahydrate
;
_chemical_name_common     ?
_chemical_formula_moiety     'C30 H24 Co N6 3+, 3(Cl -), 4(H2 O)'
_chemical_formula_sum     'C30 H32 Cl3 Co N6 O4'
_chemical_formula_iupac     '[Co (C10 H8 N2)3] Cl3, 4H2 O'
_chemical_formula_weight     705.90
_chemical_melting_point     ?
_symmetry_cell_setting     orthorhombic
_symmetry_space_group_name_H-M     'C m c a'
_symmetry_space_group_name_Hall     '-C 2bc 2'
loop_
    _symmetry_equiv_pos_as_xyz
    'x, y, z'
    '-x, -y+1/2, z+1/2'
    '-x, y+1/2, -z+1/2'
    'x, -y, -z'
    'x+1/2, y+1/2, z'
    '-x+1/2, -y+1, z+1/2'
    '-x+1/2, y+1, -z+1/2'
    'x+1/2, -y+1/2, -z'
    '-x, -y, -z'
    'x, y-1/2, -z-1/2'
    'x, -y-1/2, z-1/2'
    '-x, y, z'
    '-x+1/2, -y+1/2, -z'
    'x+1/2, y, -z-1/2'
    'x+1/2, -y, z-1/2'
    '-x+1/2, y+1/2, z'
_cell_length_a     20.171(4)
_cell_length_b     23.170(5)
_cell_length_c     13.316(3)
_cell_angle_alpha     90.00
_cell_angle_beta     90.00
_cell_angle_gamma     90.00
_cell_volume     6223(2)
_cell_formula_units_Z     8
_cell_measurement_reflns_used     25
_cell_measurement_theta_min     5.0
_cell_measurement_theta_max     12.5
_cell_measurement_temperature     295(2)
_exptl_crystal_description     block
_exptl_crystal_colour     yellow
_exptl_crystal_size_max     0.12
_exptl_crystal_size_mid     0.10
_exptl_crystal_size_min     0.08
_exptl_crystal_density_diffrn     1.507
_exptl_crystal_density_meas     ?
_exptl_crystal_density_method     'not measured'
_exptl_crystal_F_000     2912
_exptl_absorpt_coefficient_mu     0.856
_exptl_absorpt_correction_type     'psi-scan'
_exptl_absorpt_process_details     '(XSCANS; Siemens, 1996)'
_exptl_absorpt_correction_T_min     0.905
_exptl_absorpt_correction_T_max     0.929
_exptl_special_details
;
;
_diffrn_ambient_temperature     295(2)
_diffrn_radiation_type     MoK\a
_diffrn_radiation_wavelength     0.71073
_diffrn_radiation_source     'fine-focus sealed tube'
_diffrn_radiation_monochromator     graphite
_diffrn_measurement_device_type     'Bruker P4'
_diffrn_measurement_method     '\q/2\q'
_diffrn_detector_area_resol_mean     ?
_diffrn_reflns_number     3430
_diffrn_reflns_av_R_equivalents     0.0491
_diffrn_reflns_av_sigmaI/netI     0.0532
_diffrn_reflns_theta_min     1.76
_diffrn_reflns_theta_max     25.00
_diffrn_reflns_theta_full     25.00
_diffrn_measured_fraction_theta_max     0.998
_diffrn_measured_fraction_theta_full     0.998
_diffrn_reflns_limit_h_min     -23
_diffrn_reflns_limit_h_max     1
_diffrn_reflns_limit_k_min     -1
_diffrn_reflns_limit_k_max     27
_diffrn_reflns_limit_l_min     -1
_diffrn_reflns_limit_l_max     15
_diffrn_standards_number     3
_diffrn_standards_interval_count     97
_diffrn_standards_interval_time     ?
_diffrn_standards_decay_%     0
_refine_special_details
;
Refinement of <i>F</i>^2^ against ALL reflections. The weighted <i>R</i>-factor
<i>wR</i> and goodness of fit <i>S</i> are based on <i>F</i>^2^, conventional
<i>R</i>-factors <i>R</i> are based on <i>F</i>, with <i>F</i> set to zero for
negative <i>F</i>^2^. The threshold expression of <i>F</i>^2^ >
\s(<i>F</i>^2^) is used only for calculating <i>R</i>-factors(gt) <i>etc</i>.
and is not relevant to the choice of reflections for refinement.
<i>R</i>-factors based on <i>F</i>^2^ are statistically about twice as large
as those based on <i>F</i>, and <i>R</i>- factors based on ALL data will be
even larger.
;
_reflns_number_total     2824
_reflns_number_gt     1980
_reflns_threshold_expression     I>2\s(I)
_refine_ls_structure_factor_coef     Fsqd
_refine_ls_matrix_type     full
_refine_ls_R_factor_all     0.0869
_refine_ls_R_factor_gt     0.0562
_refine_ls_wR_factor_gt     0.1406
_refine_ls_wR_factor_ref     0.1619
_refine_ls_goodness_of_fit_ref     1.030
_refine_ls_restrained_S_all     1.029
_refine_ls_number_reflns     2824
_refine_ls_number_parameters     225
_refine_ls_number_restraints     12
_refine_ls_hydrogen_treatment     mixed
_refine_ls_weighting_scheme     calc
_refine_ls_weighting_details
                 'calc w=1/[\s^2^(Fo^2^)+(0.1023P)^2^] where P=(Fo^2^+2Fc^2^)/3'
_atom_sites_solution_hydrogens     geom
_atom_sites_solution_primary     direct
_atom_sites_solution_secondary     difmap
_refine_ls_shift/su_max     0.000
_refine_ls_shift/su_mean     0.000
_refine_diff_density_max     1.008
_refine_diff_density_min     -0.663
_refine_ls_extinction_method     none
_refine_ls_extinction_coef     ?
loop_
    _atom_type_symbol
    _atom_type_description
    _atom_type_scat_dispersion_real
    _atom_type_scat_dispersion_imag
    _atom_type_scat_source
    'C' 'C' 0.0033 0.0016
                         'International Tables Vol C Tables 4.2.6.8 and 6.1.1.4'
    'H' 'H' 0.0000 0.0000
                         'International Tables Vol C Tables 4.2.6.8 and 6.1.1.4'
    'N' 'N' 0.0061 0.0033
                         'International Tables Vol C Tables 4.2.6.8 and 6.1.1.4'
    'O' 'O' 0.0106 0.0060
                         'International Tables Vol C Tables 4.2.6.8 and 6.1.1.4'
    'Cl' 'Cl' 0.1484 0.1585
                         'International Tables Vol C Tables 4.2.6.8 and 6.1.1.4'
    'Co' 'Co' 0.3494 0.9721
                         'International Tables Vol C Tables 4.2.6.8 and 6.1.1.4'
_computing_data_collection     'XSCANS (Siemens, 1996)'
_computing_cell_refinement     'XSCANS (Siemens, 1996)'
_computing_data_reduction     'XSCANS (Siemens, 1996)'
_computing_structure_solution     'SHELXS97 (Sheldrick, 2008)'
_computing_structure_refinement     'SHELXL97 (Sheldrick, 2008)'
_computing_molecular_graphics     'XP in SHELXTL (Sheldrick, 2008)'
_computing_publication_material     'SHELXL97 (Sheldrick, 2008)'
loop_
    _atom_site_type_symbol
    _atom_site_label
    _atom_site_fract_x
    _atom_site_fract_y
    _atom_site_fract_z
    _atom_site_U_iso_or_equiv
    _atom_site_adp_type
    _atom_site_calc_flag
    _atom_site_refinement_flags
    _atom_site_occupancy
    _atom_site_disorder_assembly
    _atom_site_disorder_group
    Co Co1 0.2500 0.40805(3) 0.7500 0.0230(2) Uani d S 1 . .
    Cl Cl1 0.0000 0.80958(8) 0.57842(16) 0.0580(5) Uani d S 1 . .
    Cl Cl2 0.0000 0.52160(8) 0.83302(13) 0.0487(5) Uani d S 1 . .
    Cl Cl3 0.2500 0.71245(7) 0.7500 0.0508(5) Uani d S 1 . .
    N N1 0.19627(15) 0.47048(14) 0.6973(2) 0.0254(7) Uani d . 1 . .
    N N2 0.19583(15) 0.34934(14) 0.6871(3) 0.0278(8) Uani d . 1 . .
    N N3 0.29820(15) 0.40542(14) 0.6251(2) 0.0267(8) Uani d . 1 . .
    C C1 0.13885(18) 0.46643(19) 0.6478(3) 0.0328(10) Uani d . 1 . .
    H H1A 0.1227 0.4300 0.6316 0.039 Uiso calc R 1 . .
    C C2 0.1025(2) 0.51433(19) 0.6198(3) 0.0367(11) Uani d . 1 . .
    H H2A 0.0628 0.5100 0.5852 0.044 Uiso calc R 1 . .
    C C3 0.1256(2) 0.5687(2) 0.6436(3) 0.0382(11) Uani d . 1 . .
    H H3A 0.1016 0.6014 0.6257 0.046 Uiso calc R 1 . .
    C C4 0.1849(2) 0.57363(18) 0.6944(3) 0.0370(11) Uani d . 1 . .
    H H4A 0.2019 0.6098 0.7102 0.044 Uiso calc R 1 . .
    C C5 0.21896(19) 0.52388(17) 0.7216(3) 0.0267(9) Uani d . 1 . .
    C C6 0.1430(2) 0.32196(18) 0.7267(4) 0.0368(11) Uani d . 1 . .
    H H6A 0.1316 0.3286 0.7934 0.044 Uiso calc R 1 . .
    C C7 0.1052(2) 0.28387(19) 0.6695(4) 0.0453(12) Uani d . 1 . .
    H H7A 0.0695 0.2646 0.6983 0.054 Uiso calc R 1 . .
    C C8 0.1204(2) 0.27501(19) 0.5722(4) 0.0486(13) Uani d . 1 . .
    H H8A 0.0939 0.2512 0.5330 0.058 Uiso calc R 1 . .
    C C9 0.1750(2) 0.30103(18) 0.5309(4) 0.0407(11) Uani d . 1 . .
    H H9A 0.1867 0.2940 0.4645 0.049 Uiso calc R 1 . .
    C C10 0.2128(2) 0.33844(17) 0.5904(3) 0.0300(9) Uani d . 1 . .
    C C11 0.27255(19) 0.36858(17) 0.5557(3) 0.0284(9) Uani d . 1 . .
    C C12 0.3015(2) 0.3604(2) 0.4646(3) 0.0410(11) Uani d . 1 . .
    H H12A 0.2824 0.3358 0.4176 0.049 Uiso calc R 1 . .
    C C13 0.3601(2) 0.3892(2) 0.4427(4) 0.0452(12) Uani d . 1 . .
    H H13A 0.3813 0.3835 0.3815 0.054 Uiso calc R 1 . .
    C C14 0.3861(2) 0.4261(2) 0.5121(3) 0.0397(11) Uani d . 1 . .
    H H14A 0.4251 0.4459 0.4984 0.048 Uiso calc R 1 . .
    C C15 0.3545(2) 0.43360(18) 0.6017(3) 0.0329(10) Uani d . 1 . .
    H H15A 0.3725 0.4591 0.6482 0.039 Uiso calc R 1 . .
    O O1 0.0000 0.6769(3) 0.6215(5) 0.092(2) Uani d SD 1 . .
    H H1W1 0.0000 0.7122(17) 0.610(8) 0.138 Uiso d SD 1 . .
    H H1W2 0.0000 0.673(5) 0.685(3) 0.138 Uiso d SD 1 . .
    O O2 0.0000 0.6582(2) 0.8357(5) 0.0643(15) Uani d SD 1 . .
    H H2W1 0.0000 0.664(3) 0.898(3) 0.096 Uiso d SD 1 . .
    H H2W2 0.0000 0.6220(14) 0.829(6) 0.096 Uiso d SD 1 . .
    O O3 0.0000 0.6013(2) 0.2581(4) 0.0701(17) Uani d SD 1 . .
    H H3W1 0.0000 0.620(3) 0.203(4) 0.105 Uiso d SD 1 . .
    H H3W2 0.0000 0.5664(14) 0.241(6) 0.105 Uiso d SD 1 . .
    O O4 0.0000 0.5921(2) 0.4674(4) 0.0566(13) Uani d SD 1 . .
    H H4W1 0.0000 0.619(2) 0.504(4) 0.085 Uiso d SD 1 . .
    H H4W2 0.0000 0.600(3) 0.408(2) 0.085 Uiso d SD 1 . .
loop_
    _atom_site_aniso_label
    _atom_site_aniso_U_11
    _atom_site_aniso_U_22
    _atom_site_aniso_U_33
    _atom_site_aniso_U_12
    _atom_site_aniso_U_13
    _atom_site_aniso_U_23
    Co1 0.0243(4) 0.0150(4) 0.0297(4) 0.000 -0.0016(3) 0.000
    Cl1 0.0727(12) 0.0362(10) 0.0651(12) 0.000 0.000 -0.0075(9)
    Cl2 0.0512(9) 0.0463(10) 0.0486(10) 0.000 0.000 -0.0087(8)
    Cl3 0.0791(12) 0.0197(8) 0.0537(10) 0.000 0.0244(9) 0.000
    N1 0.0284(17) 0.0208(17) 0.0269(17) -0.0004(14) 0.0009(14) 0.0003(15)
    N2 0.0262(17) 0.0184(17) 0.039(2) -0.0013(14) -0.0021(14) 0.0005(15)
    N3 0.0277(17) 0.0194(16) 0.0331(18) 0.0035(14) 0.0010(14) 0.0009(15)
    C1 0.026(2) 0.030(2) 0.042(2) 0.0006(18) -0.0036(19) -0.002(2)
    C2 0.031(2) 0.043(3) 0.037(2) 0.0062(19) -0.0053(19) 0.007(2)
    C3 0.037(2) 0.032(2) 0.046(3) 0.0104(19) -0.002(2) 0.007(2)
    C4 0.043(3) 0.016(2) 0.052(3) 0.0019(18) 0.000(2) 0.003(2)
    C5 0.0297(19) 0.022(2) 0.028(2) -0.0002(18) 0.0029(17) 0.0022(17)
    C6 0.034(2) 0.022(2) 0.054(3) -0.0020(19) -0.001(2) 0.001(2)
    C7 0.034(2) 0.026(2) 0.076(4) -0.0095(19) -0.005(2) -0.002(2)
    C8 0.045(3) 0.029(3) 0.072(4) -0.005(2) -0.018(3) -0.015(3)
    C9 0.044(3) 0.028(2) 0.051(3) 0.000(2) -0.008(2) -0.012(2)
    C10 0.031(2) 0.022(2) 0.038(2) 0.0031(17) -0.0054(19) -0.0041(19)
    C11 0.034(2) 0.021(2) 0.030(2) 0.0027(17) -0.0067(18) -0.0040(18)
    C12 0.049(3) 0.037(2) 0.037(3) 0.007(2) -0.005(2) -0.006(2)
    C13 0.044(3) 0.056(3) 0.036(3) 0.014(2) 0.008(2) 0.003(2)
    C14 0.038(2) 0.037(2) 0.044(3) 0.000(2) 0.006(2) 0.007(2)
    C15 0.033(2) 0.027(2) 0.040(3) -0.0023(18) 0.0043(19) 0.000(2)
    O1 0.168(7) 0.043(3) 0.064(4) 0.000 0.000 0.000(3)
    O2 0.069(3) 0.053(3) 0.071(4) 0.000 0.000 0.016(3)
    O3 0.112(5) 0.038(3) 0.060(4) 0.000 0.000 0.004(3)
    O4 0.078(3) 0.043(3) 0.048(3) 0.000 0.000 -0.006(3)
_geom_special_details
;
All e.s.d.'s (except the e.s.d. in the dihedral angle between two l.s. planes)
are estimated using the full covariance matrix. The cell e.s.d.'s are taken
into account individually in the estimation of e.s.d.'s in distances, angles
and torsion angles; correlations between e.s.d.'s in cell parameters are only
used when they are defined by crystal symmetry. An approximate (isotropic)
treatment of cell e.s.d.'s is used for estimating e.s.d.'s involving l.s.
planes.
;
loop_
    _geom_bond_atom_site_label_1
    _geom_bond_atom_site_label_2
    _geom_bond_site_symmetry_2
    _geom_bond_distance
    _geom_bond_publ_flag
    Co1 N3 7_546 1.928(3) ?
    Co1 N3 . 1.928(3) ?
    Co1 N2 7_546 1.935(3) ?
    Co1 N2 . 1.935(3) ?
    Co1 N1 . 1.939(3) ?
    Co1 N1 7_546 1.939(3) ?
    N1 C1 . 1.336(5) ?
    N1 C5 . 1.358(5) ?
    N2 C6 . 1.348(5) ?
    N2 C10 . 1.355(5) ?
    N3 C15 . 1.347(5) ?
    N3 C11 . 1.360(5) ?
    C1 C2 . 1.381(6) ?
    C1 H1A . 0.9300 ?
    C2 C3 . 1.379(6) ?
    C2 H2A . 0.9300 ?
    C3 C4 . 1.379(6) ?
    C3 H3A . 0.9300 ?
    C4 C5 . 1.390(6) ?
    C4 H4A . 0.9300 ?
    C5 C5 7_546 1.462(8) ?
    C6 C7 . 1.394(6) ?
    C6 H6A . 0.9300 ?
    C7 C8 . 1.347(7) ?
    C7 H7A . 0.9300 ?
    C8 C9 . 1.370(7) ?
    C8 H8A . 0.9300 ?
    C9 C10 . 1.401(6) ?
    C9 H9A . 0.9300 ?
    C10 C11 . 1.467(6) ?
    C11 C12 . 1.360(6) ?
    C12 C13 . 1.388(7) ?
    C12 H12A . 0.9300 ?
    C13 C14 . 1.363(7) ?
    C13 H13A . 0.9300 ?
    C14 C15 . 1.363(6) ?
    C14 H14A . 0.9300 ?
    C15 H15A . 0.9300 ?
    O1 H1W1 . 0.83(3) ?
    O1 H1W2 . 0.85(3) ?
    O2 H2W1 . 0.85(3) ?
    O2 H2W2 . 0.84(3) ?
    O3 H3W1 . 0.85(3) ?
    O3 H3W2 . 0.84(3) ?
    O4 H4W1 . 0.80(3) ?
    O4 H4W2 . 0.81(3) ?
loop_
    _geom_angle_atom_site_label_1
    _geom_angle_atom_site_label_2
    _geom_angle_atom_site_label_3
    _geom_angle_site_symmetry_1
    _geom_angle_site_symmetry_3
    _geom_angle
    _geom_angle_publ_flag
    N3 Co1 N3 7_546 . 176.38(19) ?
    N3 Co1 N2 7_546 7_546 83.63(14) ?
    N3 Co1 N2 . 7_546 93.82(14) ?
    N3 Co1 N2 7_546 . 93.82(14) ?
    N3 Co1 N2 . . 83.63(14) ?
    N2 Co1 N2 7_546 . 90.69(19) ?
    N3 Co1 N1 7_546 . 93.09(13) ?
    N3 Co1 N1 . . 89.61(13) ?
    N2 Co1 N1 7_546 . 175.23(14) ?
    N2 Co1 N1 . . 92.99(13) ?
    N3 Co1 N1 7_546 7_546 89.61(13) ?
    N3 Co1 N1 . 7_546 93.09(13) ?
    N2 Co1 N1 7_546 7_546 92.99(13) ?
    N2 Co1 N1 . 7_546 175.23(14) ?
    N1 Co1 N1 . 7_546 83.50(19) ?
    C1 N1 C5 . . 118.3(3) ?
    C1 N1 Co1 . . 127.6(3) ?
    C5 N1 Co1 . . 113.9(2) ?
    C6 N2 C10 . . 119.0(4) ?
    C6 N2 Co1 . . 127.4(3) ?
    C10 N2 Co1 . . 113.5(3) ?
    C15 N3 C11 . . 117.9(4) ?
    C15 N3 Co1 . . 127.6(3) ?
    C11 N3 Co1 . . 114.5(3) ?
    N1 C1 C2 . . 122.5(4) ?
    N1 C1 H1A . . 118.8 ?
    C2 C1 H1A . . 118.8 ?
    C3 C2 C1 . . 119.5(4) ?
    C3 C2 H2A . . 120.3 ?
    C1 C2 H2A . . 120.3 ?
    C2 C3 C4 . . 118.8(4) ?
    C2 C3 H3A . . 120.6 ?
    C4 C3 H3A . . 120.6 ?
    C3 C4 C5 . . 119.2(4) ?
    C3 C4 H4A . . 120.4 ?
    C5 C4 H4A . . 120.4 ?
    N1 C5 C4 . . 121.8(4) ?
    N1 C5 C5 . 7_546 114.3(2) ?
    C4 C5 C5 . 7_546 123.9(3) ?
    N2 C6 C7 . . 121.1(4) ?
    N2 C6 H6A . . 119.4 ?
    C7 C6 H6A . . 119.4 ?
    C8 C7 C6 . . 119.8(4) ?
    C8 C7 H7A . . 120.1 ?
    C6 C7 H7A . . 120.1 ?
    C7 C8 C9 . . 120.2(4) ?
    C7 C8 H8A . . 119.9 ?
    C9 C8 H8A . . 119.9 ?
    C8 C9 C10 . . 118.9(5) ?
    C8 C9 H9A . . 120.6 ?
    C10 C9 H9A . . 120.6 ?
    N2 C10 C9 . . 121.0(4) ?
    N2 C10 C11 . . 114.7(3) ?
    C9 C10 C11 . . 124.3(4) ?
    N3 C11 C12 . . 122.0(4) ?
    N3 C11 C10 . . 113.4(3) ?
    C12 C11 C10 . . 124.6(4) ?
    C11 C12 C13 . . 119.1(4) ?
    C11 C12 H12A . . 120.5 ?
    C13 C12 H12A . . 120.5 ?
    C14 C13 C12 . . 119.1(4) ?
    C14 C13 H13A . . 120.5 ?
    C12 C13 H13A . . 120.5 ?
    C13 C14 C15 . . 119.6(4) ?
    C13 C14 H14A . . 120.2 ?
    C15 C14 H14A . . 120.2 ?
    N3 C15 C14 . . 122.3(4) ?
    N3 C15 H15A . . 118.9 ?
    C14 C15 H15A . . 118.9 ?
    H1W1 O1 H1W2 . . 107(7) ?
    H2W1 O2 H2W2 . . 106(5) ?
    H3W1 O3 H3W2 . . 106(5) ?
    H4W1 O4 H4W2 . . 114(5) ?
loop_
    _geom_hbond_atom_site_label_D
    _geom_hbond_atom_site_label_H
    _geom_hbond_atom_site_label_A
    _geom_hbond_site_symmetry_D
    _geom_hbond_site_symmetry_H
    _geom_hbond_site_symmetry_A
    _geom_hbond_distance_DH
    _geom_hbond_distance_HA
    _geom_hbond_distance_DA
    _geom_hbond_angle_DHA
    _geom_hbond_publ_flag
    O1 H1W2 O2 . . 1_555 0.85(4) 2.04(5) 2.885(9) 176(9) y
    O1 H1W1 Cl1 . . 1_555 0.83(4) 2.30(4) 3.127(7) 180(9) y
    O2 H2W1 Cl1 . . 2_565 0.84(4) 2.48(4) 3.317(7) 175(6) y
    O2 H2W2 Cl2 . . 1_555 0.84(3) 2.33(3) 3.165(5) 173(7) y
    O3 H3W1 Cl1 . . 2_564 0.85(6) 2.33(6) 3.161(5) 166(6) y
    O3 H3W2 Cl2 . . 4_566 0.84(4) 2.27(5) 3.095(5) 170(7) y
    O4 H4W1 O1 . . 1_555 0.79(5) 2.06(5) 2.841(8) 169(5) y
    O4 H4W2 O3 . . 1_555 0.81(3) 2.00(3) 2.795(8) 168(7) y
    C1 H1A N2 . . 1_555 0.93 2.49 2.993(5) 114 n
    C4 H4A Cl3 . . 1_555 0.93 2.62 3.552(4) 179 n
    C6 H6A N3 . . 7_546 0.93 2.52 3.007(6) 113 n
    C8 H8A Cl1 . . 4_566 0.93 2.79 3.710(5) 172 n
    C12 H12A Cl3 . . 6_554 0.93 2.58 3.477(4) 162 n
    C14 H14A Cl2 . . 6_554 0.93 2.77 3.526(4) 139 n
    C15 H15A N1 . . 7_546 0.93 2.49 2.991(5) 114 n
