# Supplementary material for: Tris(2,2′-bipyridine-κ2 N:N′)cobalt(III) trichloride tetra­hydrate
Source: Acta Crystallogr Sect E Struct Rep Online. 2008 Nov 22;64(Pt 12):m1586. doi: 10.1107/S1600536808038154 (PMC2959986; doi:10.1107/S1600536808038154)
Supplement: Supplementary file 2 [file e-64-m1586-Isup2.hkl]

# 
# h,k,l, Fc-squared, Fo-squared, sigma(Fo-squared) and status flag 
# 
data_I
_shelx_title ' tref-1 in Cmca' 
_shelx_refln_list_code          4 
_shelx_F_calc_maximum      586.30 
_exptl_crystal_F_000      2912.00 
_reflns_d_resolution_high  0.8409 
 
loop_ 
 _symmetry_equiv_pos_as_xyz 
 'x, y, z' 
 '-x, -y+1/2, z+1/2' 
 '-x, y+1/2, -z+1/2' 
 'x, -y, -z' 
 'x+1/2, y+1/2, z' 
 '-x+1/2, -y+1, z+1/2' 
 '-x+1/2, y+1, -z+1/2' 
 'x+1/2, -y+1/2, -z' 
 '-x, -y, -z' 
 'x, y-1/2, -z-1/2' 
 'x, -y-1/2, z-1/2' 
 '-x, y, z' 
 '-x+1/2, -y+1/2, -z' 
 'x+1/2, y, -z-1/2' 
 'x+1/2, -y, z-1/2' 
 '-x+1/2, y+1/2, z' 
 
_cell_length_a    20.1710 
_cell_length_b    23.1700 
_cell_length_c    13.3160 
_cell_angle_alpha  90.000 
_cell_angle_beta   90.000 
_cell_angle_gamma  90.000 
 
_shelx_F_squared_multiplier     1.000 
 
loop_ 
 _refln_index_h 
 _refln_index_k 
 _refln_index_l 
 _refln_F_squared_calc 
 _refln_F_squared_meas 
 _refln_F_squared_sigma 
 _refln_observed_status 
   2   0   0   234169.25   214743.39    931.51 o 
   4   0   0   105559.36   107457.66    928.61 o 
   6   0   0    73618.98    71092.80    907.70 o 
   8   0   0   343749.88   314000.34   1992.60 o 
  10   0   0    84303.91    85520.13   1134.34 o 
  12   0   0     6649.02     4510.54    158.62 o 
  14   0   0     3062.88     3054.02    152.05 o 
  16   0   0    62385.12    63738.97    866.44 o 
  18   0   0     5066.10     5366.58    192.71 o 
  20   0   0    29647.76    34350.39    586.41 o 
  22   0   0      405.66      160.95    262.12 o 
   0   2   0    50266.17    70360.84    636.47 o 
   2   2   0     3754.33     3234.99    112.79 o 
   4   2   0     4800.63     4436.85    153.61 o 
   6   2   0     1322.40     1779.98     99.39 o 
   8   2   0      843.22      877.50     94.66 o 
  10   2   0     1247.17     1301.35    107.78 o 
  12   2   0     2028.60     2415.78    135.70 o 
  14   2   0     2377.67     2243.20    144.88 o 
  16   2   0     1107.25     1139.84    132.87 o 
  18   2   0     1345.20     1374.65    140.65 o 
  20   2   0     1942.96     2323.68    240.59 o 
  22   2   0       71.44      213.84    191.87 o 
   0   4   0    50278.65    74383.91    923.78 o 
   2   4   0    72262.98    91198.59    995.74 o 
   4   4   0    79632.02    88662.01   1064.04 o 
   6   4   0     6583.90     7947.64    256.44 o 
   8   4   0       18.60      -76.58     82.48 o 
  10   4   0     1990.85     1767.13    122.19 o 
  12   4   0       34.48        5.17    105.28 o 
  16   4   0     2179.72     2327.18    158.62 o 
  18   4   0     9596.87     9927.56    359.61 o 
  20   4   0     1234.43     1329.10    212.23 o 
  22   4   0     1815.24     2057.17    254.16 o 
   0   6   0     1962.26     2380.46    133.03 o 
   2   6   0    35560.63    47206.55    895.80 o 
   4   6   0    28485.25    33875.99    812.27 o 
   6   6   0    71973.19    72643.09   1125.83 o 
   8   6   0    28811.94    34974.29    799.81 o 
  10   6   0    56067.70    58257.88    947.13 o 
  12   6   0     2364.78     2422.73    148.16 o 
  14   6   0    38404.74    37367.76    698.92 o 
  16   6   0    12408.48    11565.27    409.78 o 
  18   6   0     9523.39     9849.31    353.16 o 
  20   6   0      169.24     -206.67    267.40 o 
  22   6   0     6326.95     6672.82    347.65 o 
   0   8   0    43490.95    60897.68   1101.63 o 
   2   8   0     2174.16     2939.68    154.11 o 
   4   8   0     7184.98    10359.36    339.14 o 
   6   8   0    23581.77    27245.60    760.38 o 
   8   8   0    13084.42    14118.25    597.65 o 
  10   8   0     3720.95     3842.26    170.52 o 
  12   8   0     2723.58     2516.05    159.45 o 
  14   8   0      249.93      348.65    129.53 o 
  16   8   0     3784.61     3513.07    177.69 o 
  18   8   0      315.57      608.82    192.99 o 
  20   8   0        0.33      -79.25    246.60 o 
  22   8   0        3.36      344.87    260.56 o 
   0  10   0    81018.59   111515.03   1579.43 o 
   2  10   0       51.22       57.51    118.85 o 
   4  10   0    56812.43    69206.27   1234.22 o 
   6  10   0     6523.76     7840.19    272.18 o 
   8  10   0    61318.04    68469.41   1134.17 o 
  10  10   0     5493.83     5543.93    205.78 o 
  12  10   0    49155.93    44918.64    838.46 o 
  14  10   0    12211.96    12691.49    446.65 o 
  16  10   0     8612.63     8645.23    362.22 o 
  18  10   0      386.29       32.70    193.71 o 
  20  10   0     5440.53     5784.36    334.81 o 
  22  10   0     1093.07     1029.11    272.13 o 
   0  12   0    11439.11    13707.81    417.56 o 
   2  12   0      211.12      386.47    132.98 o 
   4  12   0     6524.22     7312.12    251.27 o 
   6  12   0       30.91     -130.14    131.36 o 
   8  12   0     3079.55     3205.46    190.26 o 
  10  12   0      109.19      214.18    126.19 o 
  12  12   0      490.23      500.04    134.03 o 
  14  12   0      256.77      164.51    121.13 o 
  16  12   0     2552.95     2570.72    241.26 o 
  18  12   0     1952.46     1767.80    265.45 o 
  20  12   0     2429.45     2620.05    283.47 o 
   0  14   0     1292.42     1287.78    175.19 o 
   2  14   0    17188.44    20874.00    808.43 o 
   4  14   0     9793.74    11920.99    364.89 o 
   6  14   0    17240.55    21866.68    737.35 o 
   8  14   0     1434.18     1550.90    169.68 o 
  10  14   0      159.56      114.57    142.49 o 
  12  14   0      649.72      446.26    135.03 o 
  14  14   0    16928.72    16534.92    466.11 o 
  16  14   0      191.71      216.23    194.43 o 
  18  14   0      590.94      767.66    237.92 o 
  20  14   0      627.72      234.92    250.33 o 
   0  16   0    74128.15    92117.24   1338.33 o 
   2  16   0    48289.69    60938.28   1107.86 o 
   4  16   0    46645.02    57748.61   1065.87 o 
   6  16   0    19167.32    22358.38    682.18 o 
   8  16   0     6732.58     7047.56    253.66 o 
  10  16   0      205.60      279.80    154.50 o 
  12  16   0      806.48      854.20    144.60 o 
  14  16   0     4311.51     3838.37    311.39 o 
  16  16   0     7618.94     7472.52    373.74 o 
  18  16   0     6075.34     6793.90    367.79 o 
   0  18   0    23947.05    28839.10    804.04 o 
   2  18   0     4719.56     5662.40    250.44 o 
   4  18   0    22654.62    26949.95    752.31 o 
   6  18   0     3204.79     3538.77    216.40 o 
   8  18   0       57.58      286.48    152.05 o 
  10  18   0     2663.61     2717.21    183.64 o 
  12  18   0     3656.38     4203.32    287.81 o 
  14  18   0        7.86      230.08    347.21 o 
  16  18   0     4520.26     3487.77    311.95 o 
  18  18   0      519.01      620.28    267.01 o 
   0  20   0     3319.68     3488.10    237.26 o 
   2  20   0     1445.61     2074.96    197.88 o 
   4  20   0    12304.28    13019.51    502.49 o 
   6  20   0     1259.73     1775.03    187.98 o 
   8  20   0     2297.10     2359.22    298.10 o 
  10  20   0      650.28      760.66    240.59 o 
  12  20   0     4778.61     4173.18    320.18 o 
  14  20   0     2203.90     2219.18    263.73 o 
  16  20   0      417.89      525.96    248.05 o 
   0  22   0      184.86      558.21    273.30 o 
   2  22   0     1251.75     1306.36    258.84 o 
   4  22   0     5523.96     6110.82    378.30 o 
   6  22   0     7323.69     7958.65    399.93 o 
   8  22   0     3433.45     4130.30    326.30 o 
  10  22   0     5487.58     6284.57    373.01 o 
  12  22   0     2465.89     1597.34    300.82 o 
  14  22   0     2824.48     2787.12    355.83 o 
   0  24   0     2382.73     3425.31    380.08 o 
   2  24   0     6545.35     7117.36    441.31 o 
   4  24   0      719.63      911.99    278.91 o 
   6  24   0    10769.39    12231.99    475.74 o 
   8  24   0       12.69      425.68    241.43 o 
  10  24   0     6456.18     5639.20    401.66 o 
   0  26   0     7906.79     8224.22    478.46 o 
   2  26   0     6993.69     7886.24    447.98 o 
   4  26   0    12129.65    12160.81    518.78 o 
   6  26   0    11156.42    12456.07    615.16 o 
   1   1   1     1273.61     1321.59     39.20 o 
   3   1   1      469.47      446.15     26.49 o 
   5   1   1     4881.19     4489.15     70.21 o 
   7   1   1     2677.88     2484.65     63.79 o 
   9   1   1     1984.37     1620.36     53.10 o 
  11   1   1      791.60      839.07     51.88 o 
  13   1   1     3338.22     3518.40    100.39 o 
  15   1   1     1150.36     1084.45     64.95 o 
  17   1   1       13.66       26.73     64.27 o 
  19   1   1      315.18      300.50     98.24 o 
  21   1   1      227.41      323.71     99.59 o 
  23   1   1       96.82       70.59    144.97 o 
   0   2   1   145464.58   157986.56   3012.70 o 
   2   2   1    76432.59    73504.03   5339.66 o 
   4   2   1    12664.62    12602.59    816.91 o 
   6   2   1     4782.19     4644.56    111.59 o 
   8   2   1     6263.43     5870.38    188.31 o 
  10   2   1     4502.24     4433.56    104.70 o 
  12   2   1     1188.53     1127.43    143.74 o 
  14   2   1      932.63      942.31     86.88 o 
  16   2   1     3263.54     3370.09    205.44 o 
  18   2   1     9911.10    10141.92    261.55 o 
  20   2   1     9537.77     9717.37    257.44 o 
  22   2   1     3624.77     4621.61    236.01 o 
   1   3   1     1700.89     1872.01    161.99 o 
   3   3   1        5.80       21.48     53.53 o 
   5   3   1      103.55       20.70     89.57 o 
   7   3   1      243.23      221.75     62.04 o 
   9   3   1     4167.70     4417.80    189.37 o 
  11   3   1      884.60      978.94     78.30 o 
  13   3   1      494.88      651.45     95.96 o 
  15   3   1      397.68      543.62     90.76 o 
  17   3   1      127.65      183.89     79.85 o 
  19   3   1       47.16       83.96    123.13 o 
  21   3   1     1016.98     1113.51    166.39 o 
  23   3   1      127.83      195.82    294.51 o 
   0   4   1      216.13      734.61     61.54 o 
   2   4   1    27001.93    31238.10   2473.90 o 
   4   4   1   107343.19   111108.48  10817.55 o 
   6   4   1    26652.30    29353.34    896.33 o 
   8   4   1    18615.42    18521.99    404.02 o 
  10   4   1    37837.26    38016.06    548.83 o 
  12   4   1    16259.38    15661.94    460.03 o 
  14   4   1     7526.96     7384.94    180.44 o 
  16   4   1     4782.46     4753.78    132.55 o 
  18   4   1    12654.00    12733.81    271.11 o 
  20   4   1     4643.37     4941.40    200.48 o 
  22   4   1     4292.59     5274.81    610.08 o 
   1   5   1    11236.26    14459.44    698.47 o 
   3   5   1   243116.00   286548.94  15835.97 o 
   5   5   1    14890.94    14799.56   2133.86 o 
   7   5   1    18436.82    18179.22    901.34 o 
   9   5   1      248.03      143.16     63.69 o 
  11   5   1     9435.05     9876.33    329.57 o 
  13   5   1     9329.18     9965.77    356.97 o 
  15   5   1     1731.16     1832.31    102.19 o 
  17   5   1     1960.18     2054.46    206.06 o 
  19   5   1      106.93      128.04    129.31 o 
  21   5   1      123.28      217.23    150.03 o 
  23   5   1      827.92     1181.59    217.58 o 
   0   6   1    13419.22    19605.95    753.31 o 
   2   6   1    24394.20    31508.09    551.95 o 
   4   6   1   165421.20   193778.52   6421.43 o 
   6   6   1    21455.45    22811.00   2215.53 o 
   8   6   1     7729.75     7788.07    412.47 o 
  10   6   1      691.21      512.61    110.34 o 
  12   6   1    10564.68    10338.27    212.80 o 
  14   6   1     2497.85     2929.30    114.07 o 
  16   6   1     2312.62     2531.55    114.45 o 
  18   6   1       60.40      -50.44     78.83 o 
  20   6   1       74.27       79.47    141.82 o 
  22   6   1      385.30      315.17    211.70 o 
   1   7   1     2209.56     3322.53     96.00 o 
   3   7   1      802.88      966.16     84.43 o 
   5   7   1     5311.55     6555.29    530.68 o 
   7   7   1     1025.22      903.71    186.70 o 
   9   7   1      252.37      178.46     71.35 o 
  11   7   1      266.33      193.40     76.81 o 
  13   7   1        7.29        8.10     80.33 o 
  15   7   1      125.69       93.78    166.87 o 
  17   7   1     3573.03     3239.62    231.47 o 
  19   7   1     1278.63     1263.07    145.61 o 
  21   7   1       12.77      324.51    183.68 o 
  23   7   1      441.20      471.90    166.96 o 
   0   8   1    30940.30    38427.25   1920.49 o 
   2   8   1    39235.63    52416.01   2242.65 o 
   4   8   1    65836.50    78877.57   3236.30 o 
   6   8   1     6671.05     8503.13    439.17 o 
   8   8   1    61569.93    69118.82   1260.20 o 
  10   8   1     1531.04     1757.60     99.18 o 
  12   8   1    27665.60    26716.49    874.28 o 
  14   8   1     2344.88     2202.26    128.97 o 
  16   8   1     1886.10     1778.36    105.39 o 
  18   8   1     3368.29     3906.23    332.50 o 
  20   8   1     3098.15     3392.19    276.30 o 
  22   8   1     1969.78     2325.37    204.23 o 
   1   9   1     5687.44     8225.53    174.87 o 
   3   9   1     3613.32     5228.60    634.69 o 
   5   9   1    15275.12    19402.26    497.23 o 
   7   9   1     3697.40     3359.36    135.01 o 
   9   9   1      375.16       61.16     85.65 o 
  11   9   1     3178.43     2647.07    116.68 o 
  13   9   1       62.20      194.67     88.16 o 
  15   9   1     1827.22     1799.39    111.79 o 
  17   9   1     1577.99     1420.34     94.50 o 
  19   9   1      324.43      190.75    162.61 o 
  21   9   1        2.63      -31.94    159.89 o 
   0  10   1    23364.92    28666.65   1443.89 o 
   2  10   1     8346.54    11098.45    524.85 o 
   4  10   1    42545.71    52668.61   1128.53 o 
   6  10   1     7044.61     9526.41    294.40 o 
   8  10   1    28985.43    31779.55   2535.99 o 
  10  10   1     9591.50     9757.70    280.41 o 
  12  10   1    13034.87    12283.61    405.55 o 
  14  10   1     1175.38     1084.59    107.11 o 
  16  10   1       60.38      212.46     85.63 o 
  18  10   1       65.04      209.33    240.68 o 
  20  10   1     4289.29     4110.13    224.56 o 
  22  10   1      279.77       11.60    161.85 o 
   1  11   1      829.87      748.37     68.76 o 
   3  11   1      229.09      415.06     93.40 o 
   5  11   1     2540.69     3349.53    275.85 o 
   7  11   1     2972.87     3218.43    221.93 o 
   9  11   1     1398.00     1342.11    188.98 o 
  11  11   1       11.90       52.43     86.20 o 
  13  11   1     1547.12     1047.56    104.47 o 
  15  11   1     2180.39     2443.00    155.11 o 
  17  11   1       44.53      285.38    256.03 o 
  19  11   1      100.85      158.58    134.57 o 
  21  11   1       16.65      -34.52    205.86 o 
   0  12   1     7797.93     9511.44    420.48 o 
   2  12   1    12259.73    15244.75    788.35 o 
   4  12   1     9587.48    10716.23    402.99 o 
   6  12   1      172.77      171.86     93.36 o 
   8  12   1     2974.91     2998.08    128.73 o 
  10  12   1    10688.29     9535.96    604.65 o 
  12  12   1     4224.62     4015.03    180.61 o 
  14  12   1     3422.29     3115.34    132.39 o 
  16  12   1     7528.51     7670.71    317.65 o 
  18  12   1     8691.09     8268.86    256.31 o 
  20  12   1      941.82     1047.29    172.04 o 
   1  13   1     3995.55     4322.00    104.26 o 
   3  13   1     2377.12     2651.69    144.85 o 
   5  13   1      655.45      998.99    380.86 o 
   7  13   1      409.66      376.89    100.61 o 
   9  13   1     6198.26     6544.64    245.99 o 
  11  13   1       12.71     -102.75    102.75 o 
  13  13   1      355.83      293.40     92.33 o 
  15  13   1      926.40     1299.42    435.58 o 
  17  13   1      253.09      385.71    154.80 o 
  19  13   1      101.85      476.04    183.16 o 
  21  13   1        0.70       74.46    163.19 o 
   0  14   1    12700.08    18299.94    666.33 o 
   2  14   1    58974.67    74633.77   2925.69 o 
   4  14   1     2974.19     3485.92    144.39 o 
   6  14   1    22164.00    24777.29    521.99 o 
   8  14   1      277.98      187.45    107.26 o 
  10  14   1    11187.83    12178.46    321.46 o 
  12  14   1       24.94       57.44     93.93 o 
  14  14   1    11270.43    11676.94    796.44 o 
  16  14   1     6149.15     5710.76    276.72 o 
  18  14   1    13610.54    14198.13    717.11 o 
  20  14   1     3016.53     2615.97    205.55 o 
   1  15   1     4008.16     4957.41    128.01 o 
   3  15   1        0.11     -106.70    106.70 o 
   5  15   1      974.93     1177.26    297.85 o 
   7  15   1      142.26      114.04    100.27 o 
   9  15   1     6439.27     7005.76    175.00 o 
  11  15   1     1861.11     1789.74    120.74 o 
  13  15   1      978.76      866.02     98.22 o 
  15  15   1      347.96       90.91    181.29 o 
  17  15   1       95.92       67.41    166.44 o 
  19  15   1      259.98      313.33    171.52 o 
   0  16   1    10724.01    13287.74    782.57 o 
   2  16   1       83.28      -93.16    153.50 o 
   4  16   1       24.53       -5.61    199.94 o 
   6  16   1      176.52      360.19    113.90 o 
   8  16   1     2129.31     2738.55    184.50 o 
  10  16   1      192.85      274.07    102.71 o 
  12  16   1       11.24       14.47     87.98 o 
  14  16   1      675.36      612.91    179.17 o 
  16  16   1       93.94       44.50    151.39 o 
  18  16   1      285.34      365.33    164.86 o 
   1  17   1      182.45      181.33     92.19 o 
   3  17   1     2057.45     2801.73    150.89 o 
   5  17   1        3.62       78.33    114.88 o 
   7  17   1      415.07      502.99    158.73 o 
   9  17   1      904.62     1249.34    119.41 o 
  11  17   1       81.21      108.44     98.26 o 
  13  17   1      457.52      352.38    171.06 o 
  15  17   1      129.30       67.23    179.42 o 
  17  17   1       72.44     -141.02    141.02 o 
   0  18   1    27596.88    33982.28    659.35 o 
   2  18   1     4291.37     5287.11    176.94 o 
   4  18   1     5022.25     5471.38    176.30 o 
   6  18   1      146.45      262.50    117.29 o 
   8  18   1       32.13     -106.15    106.15 o 
  10  18   1     4992.38     4924.15    360.53 o 
  12  18   1      152.17      390.09    147.25 o 
  14  18   1     2508.39     2754.11    195.92 o 
  16  18   1     3579.03     2891.70    394.54 o 
  18  18   1      939.21      837.33    221.63 o 
   1  19   1     1254.48     1542.10     99.70 o 
   3  19   1      445.60      741.76    129.06 o 
   5  19   1     2083.53     2605.61    180.03 o 
   7  19   1      438.84      517.89    109.24 o 
   9  19   1     3873.81     4550.44    153.15 o 
  11  19   1      591.33      637.99    161.32 o 
  13  19   1      313.60      409.66    172.61 o 
  15  19   1      222.03       26.30    181.58 o 
  17  19   1      703.32      620.87    172.00 o 
   0  20   1    41041.92    47873.28    637.19 o 
   2  20   1    11788.61    13310.32    379.79 o 
   4  20   1    18311.31    21788.55    452.79 o 
   6  20   1     4509.37     5186.43    182.84 o 
   8  20   1    17498.51    19936.25    858.84 o 
  10  20   1     4921.99     5408.80    246.36 o 
  12  20   1     6948.96     7369.09    258.69 o 
  14  20   1     1969.25     2325.75    207.92 o 
  16  20   1     8190.81     7789.40    383.19 o 
   1  21   1      304.72      412.84     85.79 o 
   3  21   1      523.00      336.05    125.39 o 
   5  21   1     1997.95     2261.79    136.40 o 
   7  21   1     2176.41     2109.41    208.75 o 
   9  21   1     1486.07     1514.13    202.13 o 
  11  21   1       46.34       60.65    159.26 o 
  13  21   1      562.41      524.05    177.75 o 
  15  21   1      446.91      648.20    232.35 o 
   0  22   1     2237.42     2518.41    227.93 o 
   2  22   1     1735.03     1977.37    384.94 o 
   4  22   1    11729.19    12568.25    343.01 o 
   6  22   1        1.65     -231.82    369.68 o 
   8  22   1      106.22      255.98    178.75 o 
  10  22   1      259.29      492.46    239.50 o 
  12  22   1     2170.54     2125.13    196.86 o 
  14  22   1      346.37      142.56    225.09 o 
   1  23   1     2072.86     2192.42    154.36 o 
   3  23   1     4006.31     4461.28    435.64 o 
   5  23   1      304.25      331.05    196.83 o 
   7  23   1     7188.87     6920.62    427.13 o 
   9  23   1      542.84      537.31    197.07 o 
  11  23   1      119.85      205.18    540.67 o 
  13  23   1      950.72      815.69    380.61 o 
   0  24   1     4852.38     4671.43    343.20 o 
   2  24   1     2269.80     2967.09    228.05 o 
   4  24   1     1012.38     1104.41    208.71 o 
   6  24   1     2122.88     2393.33    261.94 o 
   8  24   1     4294.45     4849.44    295.81 o 
  10  24   1     2125.78     2224.88    234.34 o 
   1  25   1        0.71       64.93    140.01 o 
   3  25   1     1003.55     1080.26    214.13 o 
   5  25   1     3799.63     3737.06    251.51 o 
   7  25   1      600.48      897.72    199.08 o 
   9  25   1      276.66      151.62    245.23 o 
   0  26   1      544.84      524.73    208.48 o 
   2  26   1     2832.65     3353.97    280.13 o 
   4  26   1     5840.30     5756.87    305.95 o 
   6  26   1     2909.05     3335.97    251.75 o 
   1  27   1       22.74        4.14    150.27 o 
   3  27   1      465.44      517.75    212.49 o 
   0   0   2   107348.84    97661.67    943.35 o 
   2   0   2   115518.09   108902.32    912.76 o 
   4   0   2   145696.73   136947.13   1173.71 o 
   6   0   2    32512.63    31745.35    653.32 o 
   8   0   2    24812.74    22073.68    575.79 o 
  10   0   2    20196.72    19371.21    562.50 o 
  12   0   2    22276.63    22216.78    596.03 o 
  14   0   2    10655.84    11600.53    443.37 o 
  16   0   2    15637.24    15303.59    462.28 o 
  18   0   2    19461.46    20999.80    474.62 o 
  20   0   2    13220.82    15011.88    460.16 o 
  22   0   2     2276.42     2295.81    294.26 o 
   1   1   2     3045.63     2423.37    148.48 o 
   3   1   2    36455.24    35163.02    425.24 o 
   5   1   2     7673.25     7179.08    172.41 o 
   7   1   2     1615.58     1469.14    123.49 o 
   9   1   2       51.31       35.38     61.24 o 
  11   1   2       11.33       26.89     75.33 o 
  13   1   2     3447.76     3721.39    114.10 o 
  15   1   2       31.34        3.15     77.49 o 
  17   1   2      322.71      389.38     92.79 o 
  19   1   2      187.53      180.83    145.14 o 
  21   1   2       92.62      118.18    140.20 o 
  23   1   2       28.61      150.14    417.45 o 
   0   2   2    57708.93    59002.41    852.20 o 
   2   2   2     9685.86     8481.83    391.98 o 
   4   2   2    33650.71    31205.16    606.43 o 
   6   2   2    24187.53    22940.01    591.31 o 
   8   2   2     1759.26     2167.95    110.95 o 
  10   2   2    11469.79    12981.30    497.32 o 
  12   2   2      313.43      240.76     99.55 o 
  14   2   2      407.63      389.25    111.84 o 
  16   2   2     2587.39     2896.69    159.28 o 
  18   2   2       66.68      159.17    109.17 o 
  20   2   2        6.52       22.25    182.86 o 
  22   2   2      115.51       49.94    216.01 o 
   1   3   2     3574.40     2947.76    262.34 o 
   3   3   2    99785.41    91132.84   1034.90 o 
   5   3   2    25824.64    22169.56    598.42 o 
   7   3   2    12226.85    11583.51    455.55 o 
   9   3   2      342.84      580.91     99.44 o 
  11   3   2     2481.75     2299.98    134.92 o 
  13   3   2     7598.40     7559.50    231.42 o 
  15   3   2     1868.20     1831.76    145.38 o 
  17   3   2        4.00      -54.34    111.23 o 
  19   3   2        1.83     -150.66    193.15 o 
  21   3   2      753.67      877.00    228.58 o 
  23   3   2      296.54      458.33    241.87 o 
   0   4   2    21867.30    24479.95    662.44 o 
   2   4   2     5216.09     5210.41    169.24 o 
   4   4   2      732.71      734.35     94.99 o 
   6   4   2      813.25      739.97     96.10 o 
   8   4   2      574.71      323.74     94.44 o 
  10   4   2     9203.37     8861.18    283.70 o 
  12   4   2     8281.41     8323.83    253.00 o 
  14   4   2    12404.14    11956.75    448.48 o 
  16   4   2     4686.62     5018.14    191.54 o 
  18   4   2     3594.51     3557.18    190.93 o 
  20   4   2      607.85      538.47    220.68 o 
  22   4   2     1829.30     2009.50    268.79 o 
   1   5   2       20.26       65.55     73.30 o 
   3   5   2    49861.73    53055.32    960.93 o 
   5   5   2     2829.74     2684.12    132.81 o 
   7   5   2     7705.67     7237.10    251.77 o 
   9   5   2      636.65      560.72    101.89 o 
  11   5   2      724.73      926.39    107.62 o 
  13   5   2     2378.36     2567.44    151.11 o 
  15   5   2      218.48      158.45    117.57 o 
  17   5   2     2281.44     2339.42    151.33 o 
  19   5   2       15.10      110.29    190.65 o 
  21   5   2      119.63       49.61    205.72 o 
  23   5   2      110.17     -207.45    207.45 o 
   0   6   2     1143.31     1082.56    130.03 o 
   2   6   2    41671.12    48987.76    996.02 o 
   4   6   2    80682.20    80825.44   1190.73 o 
   6   6   2    34228.39    31587.91    779.23 o 
   8   6   2     1362.26      951.64    115.57 o 
  10   6   2    15587.56    14103.57    535.13 o 
  12   6   2    22375.19    20561.38    619.67 o 
  14   6   2    19982.67    19925.03    538.30 o 
  16   6   2     5093.89     5746.10    203.28 o 
  18   6   2     3162.17     3752.33    171.57 o 
  20   6   2     1259.97     1368.70    235.09 o 
  22   6   2     2330.94     2778.50    292.76 o 
   1   7   2     1814.46     1976.13    151.44 o 
   3   7   2    25333.02    27446.71    801.37 o 
   5   7   2    29011.70    29421.01    799.25 o 
   7   7   2    14588.92    14563.40    601.71 o 
   9   7   2      106.79       39.15     98.05 o 
  11   7   2       17.49      -90.26    102.61 o 
  13   7   2      290.96      277.30    118.18 o 
  15   7   2     3333.82     3638.04    181.20 o 
  17   7   2     1636.35     1467.36    138.59 o 
  19   7   2        1.11       28.31    169.63 o 
  21   7   2      365.01      175.02    237.09 o 
  23   7   2        0.52      250.60    304.27 o 
   0   8   2      719.50      802.64    133.14 o 
   2   8   2    26486.67    28724.48    822.83 o 
   4   8   2     2700.91     3293.39    160.40 o 
   6   8   2     7061.90     7280.53    239.31 o 
   8   8   2      134.37      101.83    105.39 o 
  10   8   2    10467.98    12150.57    541.25 o 
  12   8   2      927.14      969.88    130.47 o 
  14   8   2       96.34      -68.46    112.84 o 
  16   8   2       21.38      157.50    120.74 o 
  18   8   2     3541.72     3046.35    248.10 o 
  20   8   2       24.73      604.71    195.77 o 
  22   8   2       59.12       71.52    242.54 o 
   1   9   2    54778.67    65491.40   3643.21 o 
   3   9   2     1265.92     1560.02    143.32 o 
   5   9   2    64488.66    73293.69   1225.32 o 
   7   9   2    11457.12    10780.26    343.15 o 
   9   9   2     6567.81     5170.48    193.21 o 
  11   9   2     5368.58     5767.34    199.77 o 
  13   9   2       30.76       83.03    121.85 o 
  15   9   2    26377.08    25611.56    564.28 o 
  17   9   2       87.94     -102.78    102.78 o 
  19   9   2       15.74     -203.16    328.80 o 
  21   9   2     2254.53     2058.67    256.55 o 
   0  10   2    13314.80    15832.38    652.26 o 
   2  10   2    42331.73    48979.47   1056.42 o 
   4  10   2    34214.70    35148.53    880.12 o 
   6  10   2    72029.78    75406.91   1202.41 o 
   8  10   2    24577.16    23397.22    705.65 o 
  10  10   2    22382.78    20483.24    631.96 o 
  12  10   2     7478.48     6982.38    218.96 o 
  14  10   2     7648.78     7970.89    234.86 o 
  16  10   2     1169.92      722.56    140.43 o 
  18  10   2     3403.36     3625.19    298.93 o 
  20  10   2     2939.03     3032.39    277.86 o 
  22  10   2     3214.47     3303.24    313.56 o 
   1  11   2     6873.43     8376.73    358.47 o 
   3  11   2     5010.44     6563.26    231.31 o 
   5  11   2     4653.80     5369.80    214.73 o 
   7  11   2    29713.34    29901.03    779.01 o 
   9  11   2     2195.93     2186.42    163.57 o 
  11  11   2      116.07      325.02    140.37 o 
  13  11   2        3.95       94.60    120.35 o 
  15  11   2     1323.47      929.06    145.99 o 
  17  11   2      326.73      404.60    187.65 o 
  19  11   2     1165.79     1096.52    232.97 o 
  21  11   2     1027.84     1245.35    245.65 o 
   0  12   2     7932.22     8364.82    258.39 o 
   2  12   2     8571.00     9278.36    315.40 o 
   4  12   2     2002.65     1994.99    164.01 o 
   6  12   2      340.30      592.64    151.11 o 
   8  12   2      239.26       97.16    146.99 o 
  10  12   2     6630.81     5617.57    248.10 o 
  12  12   2     4118.90     3774.63    189.87 o 
  14  12   2     1315.10     1268.15    147.10 o 
  16  12   2     2689.96     2476.68    247.32 o 
  18  12   2     2580.36     2901.30    297.38 o 
  20  12   2      252.01      874.50    304.44 o 
   1  13   2      619.07      849.96    322.93 o 
   3  13   2      968.74      899.64    157.06 o 
   5  13   2     3237.70     3634.32    219.74 o 
   7  13   2     9920.66     9322.96    346.49 o 
   9  13   2       29.05       39.77    133.09 o 
  11  13   2     2302.78     1594.28    161.90 o 
  13  13   2     7240.52     6476.16    224.63 o 
  15  13   2     1923.01     2147.32    223.41 o 
  17  13   2      401.34      338.64    225.19 o 
  19  13   2      527.24      511.78    219.40 o 
   0  14   2     3879.85     4290.97    224.58 o 
   2  14   2       80.90      445.70    157.23 o 
   4  14   2     1671.90     1812.46    193.82 o 
   6  14   2      917.15     1006.25    161.17 o 
   8  14   2       57.91      218.35    146.77 o 
  10  14   2      164.37       41.54    141.15 o 
  12  14   2     2301.92     1740.32    165.73 o 
  14  14   2     1490.60     1382.38    145.77 o 
  16  14   2      188.30      221.02    207.34 o 
  18  14   2       19.22      157.50    195.99 o 
  20  14   2       10.62      139.43    232.36 o 
   1  15   2     9864.08    11782.15    501.32 o 
   3  15   2     9484.34     9680.74    353.44 o 
   5  15   2    11221.22    12887.26    604.82 o 
   7  15   2     3206.97     3215.03    206.95 o 
   9  15   2     7258.95     7291.15    247.66 o 
  11  15   2     4875.17     4856.02    220.57 o 
  13  15   2      392.64      334.03    127.14 o 
  15  15   2     1774.92     1378.38    233.59 o 
  17  15   2     1176.88      858.54    290.48 o 
  19  15   2      921.31      955.53    244.43 o 
   0  16   2    83739.61    94377.02   1347.07 o 
   2  16   2    28411.22    32444.78    879.73 o 
   4  16   2    44214.51    47069.30   1057.81 o 
   6  16   2    11265.35    12069.82    359.50 o 
   8  16   2    16765.93    17666.70    590.42 o 
  10  16   2     2044.65     2365.22    191.71 o 
  12  16   2    12211.61    11284.36    418.23 o 
  14  16   2     4933.16     4515.10    304.55 o 
  16  16   2     6810.09     7159.46    369.23 o 
  18  16   2     2684.37     2462.83    286.20 o 
   1  17   2    12686.20    13567.73    795.50 o 
   3  17   2     3072.46     3905.44    234.03 o 
   5  17   2      174.92      164.84    168.46 o 
   7  17   2     1321.89     1288.61    175.19 o 
   9  17   2     6915.79     6260.43    241.32 o 
  11  17   2      443.81      511.11    142.49 o 
  13  17   2        0.20      -43.21    201.22 o 
  15  17   2        3.58      300.94    194.99 o 
  17  17   2      186.33      156.89    225.47 o 
   0  18   2     1245.38     1572.14    209.84 o 
   2  18   2     5722.93     6558.70    269.24 o 
   4  18   2      478.62      617.00    182.53 o 
   6  18   2     1739.99     1817.46    192.60 o 
   8  18   2      138.80      363.89    153.72 o 
  10  18   2     1182.63     1305.97    160.01 o 
  12  18   2      152.36     -190.65    190.65 o 
  14  18   2        8.62     -213.06    261.06 o 
  16  18   2      470.15      108.56    319.62 o 
   1  19   2       16.37       25.33    118.23 o 
   3  19   2     3694.61     4108.22    238.48 o 
   5  19   2      780.89      983.51    209.00 o 
   7  19   2       25.45      -63.46    156.61 o 
   9  19   2     1709.09     1904.45    267.40 o 
  11  19   2      243.00       83.26    202.89 o 
  13  19   2      208.62      204.61    223.63 o 
  15  19   2      122.01      804.65    301.83 o 
  17  19   2      138.25      367.51    222.41 o 
   0  20   2      246.92      495.42    182.53 o 
   2  20   2      517.85      758.32    179.08 o 
   4  20   2     1210.48     1224.66    185.70 o 
   6  20   2     8875.11     8977.25    283.81 o 
   8  20   2     3911.09     4808.08    331.52 o 
  10  20   2     2131.94     1881.76    295.60 o 
  12  20   2      359.27     -212.56    278.75 o 
  14  20   2     2745.78     2883.45    294.54 o 
  16  20   2      583.89     1025.00    265.56 o 
   1  21   2       95.93       36.98    117.88 o 
   3  21   2     1429.96     1265.20    177.80 o 
   5  21   2     6884.30     7682.52    403.16 o 
   7  21   2     1040.52      686.41    244.32 o 
   9  21   2       27.94      413.72    231.92 o 
  11  21   2      462.02      334.03    230.47 o 
  13  21   2      465.25      214.79    236.92 o 
  15  21   2        0.36     -222.07    222.07 o 
   0  22   2       33.27     -135.48    223.52 o 
   2  22   2     2794.82     3233.33    368.68 o 
   4  22   2      368.50      467.62    256.83 o 
   6  22   2     4583.86     4473.22    335.03 o 
   8  22   2     3278.71     2895.85    317.68 o 
  10  22   2    12734.71    12261.25    473.40 o 
  12  22   2     2371.08     2382.52    290.04 o 
  14  22   2     2983.60     3097.79    373.46 o 
   1  23   2      988.19      933.34    247.67 o 
   3  23   2        0.35      203.22    286.31 o 
   5  23   2     1537.02     1734.48    294.99 o 
   7  23   2      251.50      319.96    288.14 o 
   9  23   2      933.84      756.37    288.48 o 
  11  23   2      136.60      227.97    273.02 o 
   0  24   2      436.49      706.60    275.46 o 
   2  24   2      576.42      999.08    301.71 o 
   4  24   2      147.51      -23.80    278.86 o 
   6  24   2     1779.45     1823.03    314.84 o 
   8  24   2     2515.40     2759.09    338.14 o 
  10  24   2     2716.75     2860.76    331.69 o 
   1  25   2       47.51       71.09    188.95 o 
   3  25   2     1182.38     1450.79    281.47 o 
   5  25   2      203.37      -28.75    251.55 o 
   7  25   2     1620.53     1556.46    326.07 o 
   9  25   2       26.80      106.67    278.91 o 
   0  26   2    10144.52    11185.20    546.65 o 
   2  26   2     2120.08     2326.57    335.36 o 
   4  26   2     4278.46     4583.17    403.21 o 
   6  26   2     4509.62     4146.48    385.42 o 
   1  27   2       88.64       10.38    568.06 o 
   3  27   2      788.43      230.25    313.17 o 
   1   1   3    11266.87     9439.62    599.32 o 
   3   1   3   209364.36   198634.45   2826.75 o 
   5   1   3    17156.32    15808.62    531.49 o 
   7   1   3    21452.27    21000.76    403.03 o 
   9   1   3      409.75      837.81     80.00 o 
  11   1   3     7187.67     6600.67    218.51 o 
  13   1   3    18073.05    18895.88    413.78 o 
  15   1   3       57.09       99.84     79.74 o 
  17   1   3     1158.73     1221.24     95.95 o 
  19   1   3     1940.49     2372.62    181.13 o 
  21   1   3        0.27       67.48    156.93 o 
  23   1   3      778.22      983.15    174.04 o 
   0   2   3      533.07      552.43    100.61 o 
   2   2   3       74.81      102.83     72.97 o 
   4   2   3     1213.45     1104.25     91.71 o 
   6   2   3     7191.26     6142.91    217.01 o 
   8   2   3    12697.41    12460.85    472.90 o 
  10   2   3    21270.84    20795.69    571.84 o 
  12   2   3     6154.30     6046.03    194.32 o 
  14   2   3    10784.46    10238.23    402.77 o 
  16   2   3     7879.10     7880.96    217.46 o 
  18   2   3    13165.69    14210.91    389.20 o 
  20   2   3     4028.53     4344.97    289.20 o 
  22   2   3     2060.06     2344.81    284.81 o 
   1   3   3     1281.14     1460.10     79.08 o 
   3   3   3    13225.97    10315.81    508.38 o 
   5   3   3    11303.63     9569.56    296.32 o 
   7   3   3      205.59      104.61     75.03 o 
   9   3   3     3447.63     3114.75    138.26 o 
  11   3   3      789.61      565.11    110.95 o 
  13   3   3     1600.48     1715.85    143.38 o 
  15   3   3     1100.79     1267.59    133.09 o 
  17   3   3       10.56     -106.73    106.73 o 
  19   3   3      610.32      574.57    204.72 o 
  21   3   3      737.05      879.28    231.97 o 
  23   3   3      127.03     -249.71    249.71 o 
   0   4   3    37086.20    38963.82    912.49 o 
   2   4   3     8283.46     8025.67    278.63 o 
   4   4   3    83542.87    73559.92   1078.16 o 
   6   4   3    41103.04    38746.97    787.96 o 
   8   4   3    44588.21    44166.99    844.97 o 
  10   4   3     3029.21     2730.23    140.10 o 
  12   4   3    22663.35    21317.09    587.86 o 
  14   4   3    14113.48    14164.97    458.16 o 
  16   4   3    12538.13    13482.51    432.91 o 
  18   4   3       84.28       -1.50    108.17 o 
  20   4   3      991.37     1235.78    243.10 o 
  22   4   3     2128.99     2324.51    265.01 o 
   1   5   3       34.55       91.83     78.59 o 
   3   5   3        1.11      136.31     94.27 o 
   5   5   3      259.46       68.13     89.43 o 
   7   5   3     8739.69     7576.74    250.77 o 
   9   5   3     1568.10     1853.45    126.25 o 
  11   5   3      657.02      582.91    116.68 o 
  13   5   3       80.88      254.11    114.85 o 
  15   5   3      102.27     -112.73    112.73 o 
  17   5   3     5659.26     5851.27    196.05 o 
  19   5   3      699.43     1131.17    206.00 o 
  21   5   3      264.39      243.15    203.55 o 
  23   5   3     1300.08     1309.69    320.46 o 
   0   6   3    99886.51   101039.55   1395.29 o 
   2   6   3     6311.47     6749.24    242.48 o 
   4   6   3     7073.92     6243.63    220.68 o 
   8   6   3    34466.95    32235.77    747.59 o 
  10   6   3     6873.11     6358.98    199.94 o 
  12   6   3     8668.77     8314.15    259.84 o 
  14   6   3      576.90      313.06    125.91 o 
  16   6   3     6241.89     6740.62    212.01 o 
  18   6   3     1056.14      886.29    191.37 o 
  20   6   3     1036.03     1080.83    233.31 o 
  22   6   3      111.98      200.49    271.63 o 
   1   7   3    10132.15    11398.28    626.26 o 
   3   7   3    22148.02    21054.41    755.09 o 
   5   7   3    27483.66    28099.08    813.66 o 
   7   7   3    23268.43    22381.46    686.24 o 
   9   7   3     6172.19     5128.49    186.87 o 
  11   7   3      556.81      431.08    114.90 o 
  15   7   3      281.79      197.77    122.13 o 
  17   7   3     5961.44     5416.85    190.04 o 
  19   7   3      105.38      248.21    197.82 o 
  21   7   3      145.89      197.27    218.24 o 
   0   8   3     2206.33     2046.82    149.66 o 
   2   8   3     4940.86     5192.78    188.20 o 
   4   8   3    18366.65    19034.68    727.12 o 
   6   8   3    21723.43    22918.65    704.48 o 
   8   8   3    16057.03    15073.90    626.96 o 
  10   8   3    23669.57    24325.78    710.66 o 
  12   8   3     5516.15     5049.12    193.99 o 
  14   8   3      111.64      135.15    123.52 o 
  16   8   3       43.75      -40.27    117.35 o 
  18   8   3      407.55      435.36    181.31 o 
  20   8   3       45.19     -127.14    184.09 o 
  22   8   3      194.79      597.70    238.81 o 
   1   9   3     3242.10     3335.21    126.21 o 
   3   9   3     2813.50     3000.74    175.47 o 
   5   9   3    11772.84    13331.40    416.73 o 
   7   9   3      257.80      317.18    105.39 o 
   9   9   3        0.89        3.23    111.34 o 
  11   9   3      458.91      517.00    127.19 o 
  13   9   3     1476.46     1565.97    148.33 o 
  15   9   3     5044.43     4849.18    195.32 o 
  17   9   3       42.83     -175.69    175.69 o 
  19   9   3      261.42      251.22    193.60 o 
  21   9   3       18.71      -18.52    223.41 o 
   0  10   3     6044.13     5876.40    212.95 o 
   2  10   3    20458.03    22299.87    799.53 o 
   4  10   3    10726.26    12354.35    400.99 o 
   6  10   3    31271.61    31042.76    878.73 o 
   8  10   3    28620.31    29289.70    831.84 o 
  10  10   3    25408.53    24363.32    699.53 o 
  12  10   3     1661.04     1439.44    150.44 o 
  14  10   3     2532.83     2163.06    169.52 o 
  16  10   3     1018.22      897.36    133.26 o 
  18  10   3      366.16      475.29    191.04 o 
  20  10   3      590.66      721.11    266.79 o 
   1  11   3     1042.18     1234.14    109.95 o 
   3  11   3     8231.75     9050.06    318.18 o 
   5  11   3    10655.76    12033.56    383.30 o 
   7  11   3     7426.82     7072.25    243.71 o 
   9  11   3      641.22      860.82    142.04 o 
  11  11   3      297.82      224.69    134.48 o 
  13  11   3      666.08      603.32    138.32 o 
  15  11   3      876.78      810.38    134.92 o 
  17  11   3      235.07      359.61    216.40 o 
  19  11   3       25.03       30.03    219.57 o 
  21  11   3      234.28        4.00    274.91 o 
   0  12   3    22197.44    23193.50    797.86 o 
   2  12   3    11561.52    11787.35    413.56 o 
   4  12   3     2803.47     2720.66    186.48 o 
   6  12   3    13700.34    14065.92    580.74 o 
   8  12   3    17920.29    18978.00    627.90 o 
  10  12   3    21269.28    19764.07    638.36 o 
  12  12   3     1734.88     1573.09    159.95 o 
  14  12   3     5404.13     5342.99    207.50 o 
  16  12   3      841.01      584.58    196.71 o 
  18  12   3     3607.23     4373.00    296.15 o 
  20  12   3     1221.80     1085.56    250.33 o 
   1  13   3      451.63      719.81    141.90 o 
   3  13   3     5877.12     6763.03    252.72 o 
   5  13   3      182.39      232.14    147.66 o 
   7  13   3     2302.07     2249.15    173.47 o 
   9  13   3       10.17      218.35    147.16 o 
  11  13   3     3147.10     2856.25    183.20 o 
  13  13   3     5820.95     5057.30    213.40 o 
  15  13   3      465.76      450.88    201.94 o 
  17  13   3     1594.49     1177.22    232.31 o 
  19  13   3        2.53      273.63    301.77 o 
   0  14   3    23182.40    23142.34    740.74 o 
   2  14   3     2197.60     1930.92    192.15 o 
   4  14   3    22045.52    20820.05    738.63 o 
   6  14   3     5626.16     5622.41    237.81 o 
   8  14   3    19509.83    18828.51    628.29 o 
  10  14   3     8706.21     8181.67    285.59 o 
  12  14   3    26984.96    23874.63    569.00 o 
  14  14   3     8599.86     7371.13    331.75 o 
  16  14   3     6685.79     6228.45    338.87 o 
  18  14   3     2261.84     2067.51    269.74 o 
  20  14   3     3813.76     3953.72    369.84 o 
   1  15   3     1542.22     1891.41    165.15 o 
   3  15   3     1531.73     1587.55    197.16 o 
   5  15   3      165.31      201.61    164.01 o 
   7  15   3       13.59     -137.93    137.93 o 
   9  15   3     5352.46     4931.66    236.87 o 
  11  15   3      922.98     1141.18    158.17 o 
  13  15   3      159.83       64.79    133.48 o 
  15  15   3       21.73     -358.05    358.05 o 
  17  15   3     1474.05     1849.83    239.15 o 
  19  15   3      138.37      -13.57    226.80 o 
   0  16   3     6356.07     6546.96    267.23 o 
   2  16   3        0.77     -164.01    164.01 o 
   4  16   3     1217.24     1218.48    183.48 o 
   6  16   3     2311.30     2325.23    200.83 o 
   8  16   3     2415.02     2678.17    207.22 o 
  10  16   3     1926.44     1884.98    182.86 o 
  12  16   3     1445.45     1332.72    150.44 o 
  14  16   3      946.54      653.82    233.03 o 
  16  16   3       23.50     -172.02    260.61 o 
  18  16   3       33.20      597.20    353.10 o 
   1  17   3     1315.80     1223.17    151.05 o 
   3  17   3     7875.49     8681.05    313.28 o 
   5  17   3      162.63     -140.37    164.62 o 
   7  17   3     5575.75     5566.40    240.76 o 
   9  17   3      144.26       21.47    145.21 o 
  11  17   3      619.14      557.60    144.38 o 
  13  17   3     2044.82     2048.05    241.98 o 
  15  17   3       11.12     -184.92    184.92 o 
  17  17   3     1422.64     1157.81    240.43 o 
   0  18   3     1620.10     1461.80    215.07 o 
   2  18   3     1404.38     1615.13    190.37 o 
   4  18   3     4649.04     4268.89    238.98 o 
   6  18   3      759.11     1165.70    177.75 o 
   8  18   3     2013.36     2173.24    193.54 o 
  10  18   3     1173.28     1578.76    286.98 o 
  12  18   3     2244.60     1855.67    265.12 o 
  14  18   3     1015.81      512.94    279.64 o 
  16  18   3     1726.85     1584.77    255.72 o 
   1  19   3      262.92      276.13    123.02 o 
   3  19   3     4808.67     5205.23    257.44 o 
   5  19   3      552.78      277.36    171.13 o 
   7  19   3      239.23       76.92    142.82 o 
   9  19   3        2.31     -127.86    223.63 o 
  11  19   3      693.84      825.11    235.70 o 
  13  19   3      455.75      671.34    211.78 o 
  15  19   3      128.46      576.96    232.70 o 
   0  20   3     6360.65     6266.66    267.34 o 
   2  20   3    30331.30    31249.37    717.22 o 
   4  20   3     7535.59     7971.00    279.97 o 
   6  20   3    13855.49    14310.07    484.02 o 
   8  20   3     1645.14     1749.67    314.12 o 
  10  20   3    12185.62    12900.16    472.90 o 
  12  20   3     2243.08     1919.02    298.88 o 
  14  20   3     4368.23     4813.81    345.48 o 
   1  21   3      518.85      591.88    148.10 o 
   3  21   3     7880.31     8901.12    412.72 o 
   5  21   3      523.37       81.09    276.30 o 
   7  21   3     1158.90     1066.10    254.50 o 
   9  21   3      266.14      430.19    263.28 o 
  11  21   3      180.41       80.36    229.41 o 
  13  21   3     2105.09     1957.45    280.41 o 
   0  22   3     2373.56     2667.66    322.18 o 
   2  22   3     5893.59     6235.68    400.82 o 
   4  22   3      511.63     1000.64    395.04 o 
   6  22   3     6779.46     6703.46    403.32 o 
   8  22   3      819.34      821.22    256.67 o 
  10  22   3      973.41      659.16    288.59 o 
  12  22   3       15.19     -348.10    348.10 o 
   1  23   3      311.48      332.79    198.72 o 
   3  23   3     1942.90     2035.09    339.31 o 
   5  23   3        1.17      -88.65    335.97 o 
   7  23   3     1662.68     1428.93    280.19 o 
   9  23   3       22.92      476.35    254.00 o 
  11  23   3      115.01      332.97    274.63 o 
   0  24   3     6471.70     6238.91    513.11 o 
   2  24   3      735.38      621.34    290.26 o 
   4  24   3     1206.97     1457.35    334.42 o 
   6  24   3      213.09      183.81    353.60 o 
   8  24   3     3072.59     2876.22    341.59 o 
  10  24   3     1862.20     1818.19    310.39 o 
   1  25   3        0.13     -189.21    217.43 o 
   3  25   3      206.27      379.85    359.72 o 
   5  25   3      155.77      261.17    438.08 o 
   7  25   3      218.98      347.82    253.05 o 
   9  25   3        0.65      144.32    391.53 o 
   0  26   3      552.09      598.92    332.36 o 
   2  26   3      234.74      584.13    286.64 o 
   4  26   3      501.93     1058.31    287.09 o 
   6  26   3     2475.03     1942.88    347.21 o 
   1  27   3     2793.69     2068.62    249.63 o 
   0   0   4     7131.03     6557.86    226.69 o 
   2   0   4   154232.38   135282.61   1316.98 o 
   4   0   4    94979.34    93401.80   1127.66 o 
   6   0   4    62636.60    59124.49    951.75 o 
   8   0   4     3686.84     3160.80    127.92 o 
  10   0   4    57377.74    54209.07    897.69 o 
  12   0   4    28378.04    28019.83    653.43 o 
  14   0   4    29585.35    28779.48    610.44 o 
  16   0   4     8207.21     8973.25    238.54 o 
  18   0   4     6772.92     7976.73    310.67 o 
  20   0   4      364.99      858.04    209.84 o 
  22   0   4     3025.98     3280.71    313.28 o 
   1   1   4     7832.52     6814.94    248.42 o 
   3   1   4    27152.88    24937.54    864.02 o 
   5   1   4     4157.31     3857.01    175.36 o 
   7   1   4     2033.58     2171.62     78.67 o 
   9   1   4     4436.14     4952.04    140.51 o 
  11   1   4     4528.08     4406.92    116.13 o 
  13   1   4     2321.28     2551.03    108.93 o 
  15   1   4      334.87      293.13     90.36 o 
  17   1   4        7.16      -56.48    120.52 o 
  19   1   4      892.95     1176.46    245.40 o 
  21   1   4     1943.53     2330.17    184.06 o 
  23   1   4      511.36      566.30    217.84 o 
   0   2   4    13545.35    14652.77    575.12 o 
   2   2   4     2926.04     2892.63    113.62 o 
   4   2   4    38679.76    37070.21    725.17 o 
   6   2   4     1827.05     1635.21    104.00 o 
   8   2   4      250.03       78.08     89.65 o 
  10   2   4     3502.99     3970.51    152.11 o 
  12   2   4       41.57       -8.18     99.72 o 
  14   2   4      550.16      719.78    119.80 o 
  16   2   4        3.77      311.00    116.90 o 
  18   2   4      852.12      704.87    192.37 o 
  20   2   4      153.76      107.39    184.14 o 
  22   2   4     1298.97     1011.31    233.42 o 
   1   3   4     1510.23     1344.48     87.51 o 
   3   3   4      793.78      545.20     87.82 o 
   5   3   4      121.68       61.23     81.53 o 
   7   3   4      432.13      283.08     82.37 o 
   9   3   4       13.93       34.09     85.26 o 
  11   3   4     1068.79     1084.78    116.74 o 
  13   3   4       32.13      101.83    109.95 o 
  15   3   4       81.91      170.96    112.57 o 
  17   3   4       44.45       21.19    112.90 o 
  19   3   4       10.62     -151.72    228.69 o 
  21   3   4        5.45      200.33    223.96 o 
  23   3   4       74.75      243.49    243.15 o 
   0   4   4    25335.64    27130.48    810.99 o 
   2   4   4     9895.16    10619.58    323.79 o 
   4   4   4       51.49       28.20     85.37 o 
   6   4   4      504.27      364.84     94.82 o 
   8   4   4    32294.95    32133.71    715.38 o 
  10   4   4      944.37     1009.87    118.24 o 
  12   4   4     9319.56     9296.27    284.81 o 
  14   4   4     3454.93     3480.26    169.18 o 
  16   4   4     4337.52     4232.24    183.48 o 
  18   4   4      439.46      500.10    189.20 o 
  20   4   4     2969.84     3338.16    272.96 o 
  22   4   4      117.04       99.66    216.96 o 
   1   5   4       27.28      -36.72     79.96 o 
   3   5   4      267.64      150.55     99.05 o 
   5   5   4      976.82      998.91    108.23 o 
   7   5   4      159.90      162.12     83.98 o 
   9   5   4      407.58      298.38     98.44 o 
  11   5   4        6.19       56.28     98.72 o 
  13   5   4        1.61       91.71    108.56 o 
  15   5   4      684.35      719.94    124.75 o 
  17   5   4     1965.27     2011.62    148.44 o 
  19   5   4     1341.23     1413.86    248.82 o 
  21   5   4       61.56      -45.60    210.51 o 
   0   6   4    49685.04    51160.61   1080.33 o 
   2   6   4     8066.28     9706.15    328.41 o 
   4   6   4    93556.23    83163.41   1255.36 o 
   6   6   4    14118.49    13626.72    555.71 o 
   8   6   4    55733.54    54273.52    970.33 o 
  10   6   4      260.96      271.96    115.85 o 
  12   6   4    38294.61    35397.75    711.05 o 
  14   6   4    10149.05     9988.85    262.78 o 
  16   6   4     8230.81     8771.20    355.66 o 
  18   6   4       40.70       25.19    162.95 o 
  20   6   4     4107.83     4938.50    313.06 o 
  22   6   4     1439.57     1236.39    295.43 o 
   1   7   4    53451.56    55644.61   1609.68 o 
   3   7   4     1127.11     1000.08    124.30 o 
   5   7   4    12331.14    10239.12    352.33 o 
   7   7   4    37689.41    33306.09    773.56 o 
   9   7   4     3895.78     2758.81    162.79 o 
  11   7   4     6585.21     6310.76    217.68 o 
  13   7   4      393.99      214.90    118.41 o 
  15   7   4    14802.17    14131.04    437.19 o 
  17   7   4        5.40      143.66    153.11 o 
  19   7   4        9.67      -33.93    199.27 o 
  21   7   4     4986.71     4407.43    330.75 o 
   0   8   4       25.57      -65.90    123.86 o 
   2   8   4     2129.62     1917.13    154.33 o 
   4   8   4     2898.35     3169.76    163.23 o 
   6   8   4     6700.66     5572.80    202.05 o 
   8   8   4       86.12       81.81    118.46 o 
  10   8   4      383.85      383.86    121.24 o 
  12   8   4     1805.38     1559.02    149.77 o 
  14   8   4     5931.19     5126.43    200.16 o 
  16   8   4       77.83       53.06    117.85 o 
  18   8   4       38.39      144.66    189.65 o 
  20   8   4      184.03      281.42    205.28 o 
  22   8   4      134.84      118.63    226.69 o 
   1   9   4     3561.82     3853.59    138.81 o 
   3   9   4     4734.79     5177.04    205.50 o 
   5   9   4    15588.37    15131.79    677.95 o 
   7   9   4      413.36      390.20    113.18 o 
   9   9   4       52.25       23.14    121.24 o 
  11   9   4     2485.26     2109.95    164.84 o 
  13   9   4      592.07      570.17    131.03 o 
  15   9   4      875.36     1012.26    133.03 o 
  17   9   4     1313.75     1077.33    189.98 o 
  19   9   4     1401.69     1466.53    231.81 o 
  21   9   4     1095.53     1313.25    230.92 o 
   0  10   4    34031.74    33375.39    959.48 o 
   2  10   4    23990.76    22353.60    782.01 o 
   4  10   4    19948.44    19627.65    734.96 o 
   6  10   4     6803.07     5660.23    214.18 o 
   8  10   4    34717.21    31599.14    792.75 o 
  10  10   4    36444.45    33921.65    761.82 o 
  12  10   4    13551.56    11935.95    450.04 o 
  14  10   4     5079.75     4387.41    193.32 o 
  16  10   4     6428.59     6673.71    312.62 o 
  18  10   4     3610.74     3363.36    283.58 o 
  20  10   4      337.87      875.56    217.74 o 
   1  11   4     5015.71     5011.25    294.23 o 
   3  11   4     4467.75     3974.68    204.55 o 
   5  11   4     5628.67     5308.96    225.52 o 
   7  11   4        3.29      121.69    138.59 o 
   9  11   4     5920.35     5268.47    217.07 o 
  11  11   4     5189.35     4469.61    206.95 o 
  13  11   4        5.25      -95.44    127.30 o 
  15  11   4     1124.53     1077.16    139.43 o 
  17  11   4      797.67     1016.15    227.02 o 
  19  11   4      427.57      294.26    326.80 o 
  21  11   4      144.55      252.66    218.96 o 
   0  12   4      224.28      187.04    156.28 o 
   2  12   4      601.67     1068.93    165.90 o 
   4  12   4      899.98     1093.29    162.45 o 
   6  12   4     2510.83     2185.31    190.76 o 
   8  12   4    11708.30    11018.07    350.10 o 
  10  12   4     7424.89     7374.69    241.43 o 
  12  12   4     3086.04     2905.86    177.91 o 
  14  12   4     2308.15     1962.95    166.79 o 
  16  12   4     1980.93     1946.05    225.24 o 
  18  12   4      916.41     1081.67    220.79 o 
  20  12   4      774.85      526.40    254.16 o 
   1  13   4     2374.16     2273.77    381.38 o 
   3  13   4      845.57      662.77    159.89 o 
   5  13   4     2745.00     2401.87    208.45 o 
   7  13   4     4959.59     5062.91    221.74 o 
   9  13   4      428.15      676.62    150.77 o 
  11  13   4     4589.01     4151.37    206.56 o 
  13  13   4      236.80      416.34    132.20 o 
  15  13   4     3084.97     2732.79    247.88 o 
  17  13   4      454.20      454.44    197.21 o 
  19  13   4       40.64     -128.14    277.47 o 
   0  14   4      557.25      559.77    169.96 o 
   2  14   4      930.45      792.08    176.41 o 
   4  14   4     5659.09     5401.17    248.38 o 
   6  14   4      139.79      348.99    166.07 o 
   8  14   4      108.79      306.55    149.44 o 
  10  14   4      594.72      578.90    153.39 o 
  12  14   4       77.78      211.62    128.53 o 
  14  14   4      326.70      365.06    221.07 o 
  16  14   4      442.73      324.46    198.88 o 
  18  14   4        7.72     -204.83    208.95 o 
   1  15   4      192.34      349.80    123.43 o 
   3  15   4        8.20     -158.12    158.12 o 
   5  15   4      349.28      429.80    163.57 o 
   7  15   4       17.92     -184.81    184.81 o 
   9  15   4       69.96      181.70    149.27 o 
  11  15   4     1870.88     1907.12    199.44 o 
  13  15   4      815.20      704.59    211.45 o 
  15  15   4      164.88      276.69    212.40 o 
  17  15   4      121.88     -329.13    329.13 o 
  19  15   4      169.63      568.17    269.24 o 
   0  16   4    13623.58    14451.50    411.22 o 
   2  16   4     8077.67     8160.21    293.48 o 
   4  16   4    26935.09    28549.12    771.33 o 
   6  16   4    13685.58    14688.65    587.63 o 
   8  16   4    22419.19    21690.04    635.30 o 
  10  16   4    14552.21    14089.39    479.41 o 
  12  16   4    13932.24    11407.66    412.89 o 
  14  16   4     6010.21     5601.61    330.13 o 
  16  16   4     5317.06     4770.21    332.03 o 
  18  16   4     2481.76     2583.68    378.52 o 
   1  17   4     2534.38     2576.02    217.62 o 
   3  17   4     4111.54     4126.07    243.54 o 
   5  17   4      567.76      712.33    177.64 o 
   7  17   4     2723.00     2272.12    195.21 o 
   9  17   4     6128.55     6204.04    248.94 o 
  11  17   4     1224.56      945.97    240.70 o 
  13  17   4     5187.91     4432.23    342.48 o 
  15  17   4      229.65      164.62    285.92 o 
  17  17   4      341.98      446.98    230.19 o 
   0  18   4     5821.33     5785.81    265.62 o 
   2  18   4     7076.31     8003.81    285.09 o 
   4  18   4      766.46      812.04    183.92 o 
   6  18   4     2662.98     2525.28    203.50 o 
   8  18   4       12.92      236.59    147.83 o 
  10  18   4       11.32     -219.13    219.13 o 
  12  18   4        8.15      -86.76    240.15 o 
  14  18   4     2118.95     2553.20    298.32 o 
  16  18   4       27.60       73.91    325.69 o 
   1  19   4      119.62      245.52    124.96 o 
   3  19   4      852.46      893.35    180.70 o 
   5  19   4      683.69      637.08    177.36 o 
   7  19   4      203.81      222.96    142.65 o 
   9  19   4      281.86      340.98    207.95 o 
  11  19   4       64.57      107.23    272.74 o 
  13  19   4      626.38      265.90    225.19 o 
  15  19   4      974.97     1133.72    251.55 o 
   0  20   4     2251.66     1900.83    207.34 o 
   2  20   4      112.05      354.72    170.24 o 
   4  20   4     1395.75     1175.16    194.82 o 
   6  20   4       87.26       40.38    268.40 o 
   8  20   4     4595.69     4351.70    344.26 o 
  10  20   4     1975.45     1444.17    298.43 o 
  12  20   4     4106.06     3796.55    342.70 o 
  14  20   4     1517.80      924.72    290.04 o 
   1  21   4       15.08      -98.67    186.50 o 
   3  21   4     1197.71     1445.23    278.52 o 
   5  21   4        0.42      -42.99    276.35 o 
   7  21   4      141.82       95.33    271.79 o 
   9  21   4        2.93        6.95    229.03 o 
  11  21   4     1690.79     1345.56    307.05 o 
  13  21   4      653.58     -136.93    228.19 o 
   0  22   4     5782.83     6451.75    408.44 o 
   2  22   4      850.23      877.06    278.63 o 
   4  22   4     1395.29     1404.57    284.75 o 
   6  22   4      956.50      429.13    268.96 o 
   8  22   4     8440.02     8540.62    442.87 o 
  10  22   4     4552.85     3859.61    341.48 o 
  12  22   4     2876.91     2913.09    350.77 o 
   1  23   4       65.07      175.17    245.04 o 
   3  23   4        4.42      360.95    259.56 o 
   5  23   4     1105.25       60.57    421.90 o 
   7  23   4        1.83      -19.91    235.31 o 
   9  23   4        7.36      331.08    248.88 o 
  11  23   4       28.41      -61.84    272.02 o 
   0  24   4     3321.66     3399.06    342.87 o 
   2  24   4      300.69      569.00    274.52 o 
   4  24   4      668.74     1070.60    437.64 o 
   6  24   4      793.70     1141.90    388.48 o 
   8  24   4     4084.91     3941.15    393.93 o 
  10  24   4      930.09     1207.64    297.10 o 
   1  25   4      567.85      653.92    217.17 o 
   3  25   4      648.63      152.94    288.09 o 
   5  25   4     2880.10     3128.88    361.28 o 
   7  25   4      230.60     -127.25    262.67 o 
   0  26   4     4971.40     4518.77    391.48 o 
   2  26   4     5129.08     4559.48    394.82 o 
   4  26   4     6205.77     5320.08    428.13 o 
   1   1   5        0.62       60.07     41.32 o 
   3   1   5    40927.38    37587.57    567.77 o 
   5   1   5    51051.47    53808.03   1356.60 o 
   7   1   5     4936.58     5218.72    118.84 o 
   9   1   5     3923.31     3805.39    106.67 o 
  11   1   5       36.67       99.85     76.59 o 
  13   1   5      243.02      177.88     96.27 o 
  15   1   5     2711.71     2691.79    111.35 o 
  17   1   5     2584.41     2617.13    110.32 o 
  19   1   5      910.39      858.43    158.83 o 
  21   1   5     1056.49     1189.08    182.89 o 
   0   2   5    66720.76    64722.37   1161.20 o 
   2   2   5    10955.29     9403.71    270.24 o 
   4   2   5    61254.85    57161.20    926.45 o 
   6   2   5      528.54      571.84     93.55 o 
   8   2   5    75785.94    76422.29   1071.21 o 
  10   2   5     2411.06     2759.04    140.76 o 
  12   2   5    30133.02    31392.41    655.43 o 
  14   2   5     2589.41     2635.57    152.78 o 
  16   2   5     6725.27     7204.28    210.67 o 
  18   2   5      713.58      648.81    193.32 o 
  20   2   5      140.63       30.59    219.85 o 
  22   2   5      132.09      396.15    332.64 o 
   1   3   5    13847.25    13059.97    332.40 o 
   3   3   5     3025.15     2041.71    114.46 o 
   5   3   5     2214.03     3090.17    129.92 o 
   7   3   5    10986.76    10437.50    446.26 o 
   9   3   5      393.46      189.15    102.17 o 
  11   3   5     5363.34     4960.69    177.97 o 
  13   3   5      779.62      776.95    127.03 o 
  15   3   5        7.24     -110.06    110.06 o 
  17   3   5     1753.13     2014.23    143.10 o 
  19   3   5       29.69       96.27    188.65 o 
  21   3   5     1957.76     2157.22    262.56 o 
   0   4   5     6761.15     6836.78    222.41 o 
   2   4   5    13375.69    11493.42    366.45 o 
   4   4   5    24452.46    20780.01    647.53 o 
   6   4   5    54468.14    49273.01    913.71 o 
   8   4   5    16951.29    15751.57    563.94 o 
  10   4   5     3591.93     3031.72    153.67 o 
  12   4   5    11401.93    10522.26    424.40 o 
  14   4   5    22077.39    21631.48    522.51 o 
  16   4   5     7499.31     7161.18    213.45 o 
  18   4   5     1538.47     1522.09    212.56 o 
  20   4   5     3193.67     3992.59    283.25 o 
  22   4   5     3626.55     4571.94    362.50 o 
   1   5   5      485.00      641.16     86.61 o 
   3   5   5      195.65      265.12    114.01 o 
   5   5   5       52.74      161.34     96.88 o 
   7   5   5      196.38      178.19     90.60 o 
   9   5   5       10.64     -103.56    103.56 o 
  11   5   5       88.04      171.91    107.51 o 
  13   5   5       51.13       34.87    116.40 o 
  15   5   5      338.11      369.84    120.07 o 
  17   5   5      496.45      558.33    175.91 o 
  19   5   5      127.96      162.90    180.31 o 
  21   5   5       28.00      391.53    212.34 o 
   0   6   5      650.48      728.23    127.25 o 
   2   6   5    25455.04    23368.91    787.57 o 
   4   6   5    18859.25    17841.55    633.24 o 
   6   6   5    50821.81    47069.13    907.20 o 
   8   6   5     9221.31     9744.97    269.79 o 
  10   6   5    17592.64    16790.64    548.76 o 
  12   6   5     2241.62     1982.31    149.27 o 
  14   6   5     3022.91     2964.59    165.01 o 
  16   6   5      399.15      415.28    116.24 o 
  18   6   5      687.57      635.91    191.54 o 
  20   6   5       10.32     -158.39    202.94 o 
  22   6   5      117.52       17.91    237.48 o 
   1   7   5     9289.32    10968.62    281.89 o 
   3   7   5      176.08      202.44    123.30 o 
   5   7   5     8269.75     6863.80    239.54 o 
   7   7   5     1809.12     1702.39    132.31 o 
   9   7   5       20.74      -28.42    109.06 o 
  11   7   5     2904.80     2781.45    163.34 o 
  13   7   5     3155.36     2861.59    165.29 o 
  15   7   5        7.88      -72.24    111.40 o 
  17   7   5       51.93      217.46    188.26 o 
  19   7   5      513.28     -160.56    248.60 o 
  21   7   5      961.09      748.25    238.48 o 
   0   8   5     6973.59     7438.76    273.24 o 
   2   8   5    15233.58    13352.93    701.54 o 
   4   8   5      739.31      833.12    128.97 o 
   6   8   5     2917.01     2426.18    160.73 o 
   8   8   5     1837.82     1598.62    151.05 o 
  10   8   5    10373.59     9298.04    301.99 o 
  12   8   5      548.97      331.47    131.75 o 
  14   8   5     4307.65     4321.95    192.43 o 
  16   8   5     4310.35     4232.18    266.18 o 
  18   8   5     4741.79     4422.28    297.10 o 
  20   8   5       33.05      -77.97    195.99 o 
   1   9   5        1.72       78.85    185.51 o 
   3   9   5     1222.19     1367.76    152.33 o 
   5   9   5      884.02      707.60    136.87 o 
   7   9   5     2841.35     2596.69    167.40 o 
   9   9   5     2946.51     2993.90    181.31 o 
  11   9   5      372.52      342.65    122.52 o 
  13   9   5       36.56      103.95    125.02 o 
  15   9   5      102.32       14.79    110.23 o 
  17   9   5       15.16      -40.99    167.18 o 
  19   9   5      247.11      155.50    207.39 o 
  21   9   5     1095.58      894.52    255.67 o 
   0  10   5    48873.84    50761.17   1111.20 o 
   2  10   5    14018.79    14597.72    723.17 o 
   4  10   5      416.26      162.23    133.59 o 
   6  10   5     1703.97     1320.65    153.50 o 
   8  10   5    12098.06    10779.48    334.97 o 
  10  10   5     9153.77     8265.21    260.67 o 
  12  10   5      516.63      607.71    136.59 o 
  14  10   5      802.00      754.43    138.37 o 
  16  10   5     2158.19     1954.17    230.58 o 
  18  10   5     4966.28     4717.60    327.85 o 
  20  10   5     1214.40     1369.81    301.27 o 
   1  11   5     1134.79     1262.52    187.15 o 
   3  11   5      330.38      310.72    138.98 o 
   5  11   5     3290.08     3107.30    205.05 o 
   7  11   5     3542.22     3200.23    193.38 o 
   9  11   5        1.53        4.28    146.60 o 
  11  11   5      188.39      195.71    127.36 o 
  13  11   5      405.70      266.01    133.14 o 
  15  11   5     1710.40     1501.01    240.54 o 
  17  11   5       12.27      285.81    209.95 o 
  19  11   5        2.58      144.99    222.52 o 
   0  12   5    20347.43    18717.28    702.98 o 
   2  12   5     2048.84     2275.12    195.88 o 
   4  12   5    37579.45    37097.47    975.72 o 
   6  12   5      415.09      483.69    153.50 o 
   8  12   5     8313.15     7309.56    254.89 o 
  10  12   5      477.32      510.16    154.00 o 
  12  12   5    25932.44    22226.63    533.63 o 
  14  12   5     2433.82     1976.19    288.92 o 
  16  12   5     4367.81     4472.00    291.87 o 
  18  12   5      224.63       60.40    211.62 o 
  20  12   5     6742.14     6946.73    382.69 o 
   1  13   5     3892.75     4066.30    171.60 o 
   3  13   5       21.85      120.46    150.61 o 
   5  13   5       13.96       57.28    165.23 o 
   7  13   5      243.92      203.94    139.15 o 
   9  13   5     6098.98     5714.28    236.81 o 
  11  13   5       31.05        4.56    132.70 o 
  13  13   5       22.06       70.19    115.85 o 
  15  13   5       14.49      -59.29    204.67 o 
  17  13   5      291.00      293.87    205.78 o 
  19  13   5      746.46      717.00    256.89 o 
   0  14   5    12981.99    11994.79    396.71 o 
   2  14   5       38.47      148.60    165.79 o 
   4  14   5    12178.68    11470.73    373.63 o 
   6  14   5     4838.75     4363.10    237.03 o 
   8  14   5    25375.14    24784.50    676.84 o 
  10  14   5     4328.11     3622.58    205.67 o 
  12  14   5    12339.09    11274.90    391.37 o 
  14  14   5     3074.69     3374.48    265.12 o 
  16  14   5     6183.57     6016.39    328.86 o 
  18  14   5     2319.26     2125.46    270.51 o 
   1  15   5      815.56      672.05    125.31 o 
   3  15   5      886.76      514.72    178.30 o 
   5  15   5      467.80      250.21    177.08 o 
   7  15   5     4192.66     3508.85    215.73 o 
   9  15   5       51.91     -138.71    143.82 o 
  11  15   5       71.24      -26.53    126.69 o 
  13  15   5     2699.79     2057.17    236.70 o 
  15  15   5      194.41      356.66    212.73 o 
  17  15   5      672.55      299.94    221.57 o 
   0  16   5      596.12      478.74    179.47 o 
   2  16   5      870.69      682.79    182.92 o 
   4  16   5      515.35      489.81    183.36 o 
   6  16   5      566.45      306.44    166.29 o 
   8  16   5     1184.09     1120.38    173.19 o 
  10  16   5        1.06      -21.25    145.21 o 
  12  16   5      657.91      677.79    217.12 o 
  14  16   5        1.28       -3.17    261.45 o 
  16  16   5      226.30      510.77    343.43 o 
  18  16   5      380.06      874.17    304.05 o 
   1  17   5      281.46      226.24    126.34 o 
   3  17   5     2188.73     2385.52    219.07 o 
   5  17   5     3918.03     3494.78    230.75 o 
   7  17   5     6521.49     5039.28    243.04 o 
   9  17   5      816.48      784.74    153.78 o 
  11  17   5      863.30      675.90    221.07 o 
  13  17   5     3134.41     3228.21    277.58 o 
  15  17   5      145.63      -73.36    212.73 o 
  17  17   5        0.16     -134.81    242.82 o 
   0  18   5     6177.60     6557.81    280.80 o 
   2  18   5      367.73      248.77    170.63 o 
   4  18   5     4268.78     4144.53    245.49 o 
   6  18   5     1558.46     1663.74    193.21 o 
   8  18   5      135.38     -170.41    228.69 o 
  10  18   5     3942.68     3794.60    311.23 o 
  12  18   5     3915.28     2963.48    287.81 o 
  14  18   5     2343.36     2208.61    282.86 o 
  16  18   5      114.67      257.61    230.42 o 
   1  19   5        2.78       38.13    120.78 o 
   3  19   5      614.99      572.79    184.81 o 
   5  19   5     2908.43     2774.50    219.13 o 
   7  19   5      740.20      556.21    240.76 o 
   9  19   5       37.57      123.80    233.98 o 
  11  19   5       40.51     -153.72    244.82 o 
  13  19   5      184.94     -244.54    244.54 o 
  15  19   5      148.06      108.90    277.74 o 
   0  20   5     8293.66     7894.36    284.53 o 
   2  20   5     7928.83     7726.63    392.81 o 
   4  20   5    14375.45    14351.00    496.81 o 
   6  20   5    10446.49    10431.99    444.20 o 
   8  20   5    11059.15    10268.71    464.56 o 
  10  20   5     9968.92     9179.14    447.26 o 
  12  20   5     9315.74     7889.80    414.28 o 
  14  20   5     3499.47     3499.73    325.35 o 
   1  21   5     1222.80     1240.32    218.02 o 
   3  21   5     3181.86     2858.98    333.97 o 
   5  21   5      614.38      547.04    275.91 o 
   7  21   5     1090.63     1054.31    277.08 o 
   9  21   5     1593.79     1231.44    316.95 o 
  11  21   5      812.57      668.00    270.29 o 
  13  21   5       26.19      160.23    328.41 o 
   0  22   5     3590.62     4189.14    366.84 o 
   2  22   5       34.05      298.38    245.88 o 
   4  22   5     1346.67     1094.13    286.42 o 
   6  22   5      264.18      184.53    233.86 o 
   8  22   5     3680.52     2957.14    337.64 o 
  10  22   5      280.77      -92.77    369.45 o 
  12  22   5     3294.83     3190.61    336.86 o 
   1  23   5      127.61      292.41    285.61 o 
   3  23   5      778.81      615.72    305.27 o 
   5  23   5     2210.21     2171.51    366.51 o 
   7  23   5       84.62      283.47    318.90 o 
   9  23   5      322.42      180.03    309.33 o 
   0  24   5     2170.26     2358.05    346.82 o 
   2  24   5     1455.97     2246.48    423.85 o 
   4  24   5     1463.02     1403.74    306.83 o 
   6  24   5     1933.99     1491.67    374.18 o 
   8  24   5     5039.80     3552.73    388.48 o 
   1  25   5        1.04     -135.28    472.59 o 
   3  25   5      687.89      291.31    278.58 o 
   5  25   5        1.59      459.50    301.83 o 
   0  26   5     2893.93     2748.30    386.25 o 
   2  26   5     5092.89     4460.15    412.95 o 
   0   0   6    28302.56    24843.23    757.99 o 
   2   0   6    65901.67    58496.48   1030.39 o 
   4   0   6    66381.07    67815.66   1045.52 o 
   6   0   6    51525.34    49137.25    891.46 o 
   8   0   6    43905.61    43010.19    830.40 o 
  10   0   6    64012.33    65197.71    979.22 o 
  12   0   6    13202.06    14111.97    472.18 o 
  14   0   6     1619.50     1641.44    141.76 o 
  16   0   6      143.96      302.72    118.18 o 
  18   0   6     4163.24     5084.21    296.38 o 
  20   0   6     1739.16     2166.84    273.57 o 
  22   0   6     2425.39     3114.92    293.32 o 
   1   1   6    16011.46    16893.62    305.58 o 
   3   1   6     9970.67     9618.64    451.60 o 
   5   1   6     2515.19     3337.49     98.60 o 
   7   1   6     2682.52     3118.97    136.62 o 
   9   1   6      446.95      481.53     80.05 o 
  11   1   6     1369.39     1409.12     93.51 o 
  13   1   6     1792.60     2098.31    111.95 o 
  15   1   6     4062.15     3971.05    123.27 o 
  17   1   6     1310.58     1270.65    138.84 o 
  19   1   6        0.02     -190.26    213.20 o 
  21   1   6      197.48     -180.52    202.11 o 
   0   2   6    29744.90    27265.01    837.24 o 
   2   2   6     6748.00     4898.57    172.41 o 
   4   2   6     2612.21     2376.46    117.63 o 
   6   2   6    12234.69    10327.66    446.04 o 
   8   2   6    13289.24    13564.60    494.92 o 
  10   2   6     4697.45     4908.25    176.25 o 
  12   2   6        0.55      -80.14    104.67 o 
  14   2   6     4913.29     5268.41    190.65 o 
  16   2   6     3909.05     3995.37    173.41 o 
  18   2   6      598.50      994.96    204.28 o 
  20   2   6       14.64       81.81    225.35 o 
  22   2   6      753.31     1118.71    238.87 o 
   1   3   6     3213.94     3106.69    107.82 o 
   3   3   6      467.13      387.75     92.49 o 
   5   3   6     3828.41     4350.37    150.27 o 
   7   3   6      354.21      396.48     93.93 o 
   9   3   6     1302.37     1321.09    124.47 o 
  11   3   6       70.03       18.52    105.89 o 
  15   3   6     5107.42     5310.96    188.82 o 
  17   3   6     1876.73     1901.83    212.84 o 
  19   3   6      169.48      197.82    229.03 o 
  21   3   6      545.57      604.38    236.59 o 
   0   4   6    19104.25    20126.25    762.94 o 
   2   4   6      686.43      657.49    126.53 o 
   4   4   6     8473.57     7395.60    281.80 o 
   6   4   6       64.44       93.16     97.27 o 
   8   4   6    12090.48    12569.80    489.75 o 
  10   4   6     2520.97     2135.64    143.38 o 
  12   4   6     6147.08     6168.94    196.77 o 
  14   4   6      154.89      306.44    117.85 o 
  16   4   6      846.42      859.87    126.19 o 
  18   4   6      631.93      313.17    212.45 o 
  20   4   6     2129.17     2111.84    252.72 o 
   1   5   6       28.86       77.90    103.14 o 
   3   5   6     1138.09     1297.96    127.36 o 
   5   5   6     3404.14     3451.28    157.67 o 
   7   5   6       18.33      159.89     99.55 o 
   9   5   6     1083.17     1144.07    128.47 o 
  11   5   6       94.73      -79.20    107.00 o 
  13   5   6      118.56       66.91    115.74 o 
  15   5   6      185.40      -77.86    111.73 o 
  17   5   6      216.10      129.97    183.81 o 
  19   5   6       80.44      271.57    222.46 o 
  21   5   6      116.32       66.13    216.96 o 
   0   6   6    13794.92    13155.49    414.61 o 
   2   6   6     7664.82     6579.44    250.27 o 
   4   6   6    29218.94    25571.79    736.18 o 
   6   6   6     1149.51      754.59    129.53 o 
   8   6   6    12361.47    11543.86    331.25 o 
  10   6   6    10508.91     9798.14    285.31 o 
  12   6   6    17115.57    15053.71    472.45 o 
  14   6   6     3584.82     3408.40    175.52 o 
  16   6   6     9162.24     9609.60    359.11 o 
  18   6   6     7598.10     7700.26    338.87 o 
  20   6   6     5797.54     6687.61    375.35 o 
   1   7   6       98.53      166.09     91.18 o 
   3   7   6      538.05      422.85    123.80 o 
   5   7   6      131.82      -65.40    113.51 o 
   7   7   6      136.36     -105.95    105.95 o 
   9   7   6     1242.97     1359.52    140.10 o 
  11   7   6     1425.54     1099.47    141.71 o 
  13   7   6      802.84     1012.87    139.76 o 
  15   7   6     1296.78     1330.44    136.09 o 
  17   7   6      327.55      139.87    178.69 o 
  19   7   6       91.76      185.53    215.79 o 
  21   7   6      150.43      -64.12    220.18 o 
   0   8   6     1525.38     1304.74    163.62 o 
   2   8   6     2191.32     1782.81    166.90 o 
   4   8   6    17663.56    16491.98    625.18 o 
   6   8   6     5050.15     4751.97    200.61 o 
   8   8   6     2646.69     2281.24    168.07 o 
  10   8   6       13.70      -67.68    115.79 o 
  12   8   6     4845.90     4818.04    185.81 o 
  14   8   6     3387.02     3335.88    179.69 o 
  16   8   6      240.22      578.07    205.72 o 
  18   8   6      273.22      546.03    214.90 o 
  20   8   6     2861.93     2874.22    290.37 o 
   1   9   6      463.19      731.87    112.00 o 
   3   9   6       98.70       92.71    135.92 o 
   5   9   6       65.96      115.62    135.20 o 
   7   9   6     3927.18     3481.65    185.98 o 
   9   9   6      350.95      394.48    133.48 o 
  11   9   6     7969.88     7788.08    255.05 o 
  13   9   6     6790.43     6540.57    219.96 o 
  15   9   6       50.39     -204.00    204.00 o 
  17   9   6       13.25     -210.56    210.56 o 
  19   9   6        1.48     -131.70    198.05 o 
   0  10   6    52700.12    50617.08   1125.49 o 
   2  10   6     5928.57     5937.92    244.43 o 
   4  10   6    28551.74    27275.80    829.23 o 
   6  10   6     3540.65     2546.53    195.21 o 
   8  10   6    22520.50    19982.14    627.29 o 
  10  10   6     4291.08     3860.00    202.27 o 
  12  10   6    10045.04     8647.68    249.60 o 
  14  10   6     3052.87     2790.96    165.62 o 
  16  10   6    12145.40    11249.26    398.76 o 
  18  10   6     5713.75     5042.73    320.68 o 
  20  10   6     4236.07     4470.72    330.08 o 
   1  11   6      611.47      815.20    123.03 o 
   3  11   6      439.89      622.39    158.62 o 
   5  11   6        0.05      140.15    148.49 o 
   7  11   6        1.14     -136.87    136.87 o 
   9  11   6      572.58      543.92    147.21 o 
  11  11   6     6854.19     6141.47    229.08 o 
  13  11   6     2701.48     2515.88    168.01 o 
  15  11   6      118.53      479.96    204.17 o 
  17  11   6      137.85      -66.57    196.88 o 
  19  11   6      120.99      360.67    362.45 o 
   0  12   6     2523.08     2480.40    205.56 o 
   2  12   6     3861.39     3921.68    224.74 o 
   4  12   6       90.38       47.66    154.17 o 
   6  12   6     2046.69     1839.71    193.49 o 
   8  12   6      295.25      441.37    155.33 o 
  10  12   6     2015.76     2095.82    174.36 o 
  12  12   6      387.84      286.53    132.81 o 
  14  12   6      293.72      118.02    213.51 o 
  16  12   6       32.02      -30.48    195.27 o 
  18  12   6     1823.51     2112.17    282.92 o 
   1  13   6     1782.77     1548.37    234.45 o 
   3  13   6      199.71     -165.07    165.07 o 
   5  13   6      688.36      671.78    171.52 o 
   7  13   6      189.32      225.13    147.66 o 
   9  13   6     1446.99     1237.84    172.46 o 
  11  13   6      329.82      498.32    141.76 o 
  13  13   6        6.57      192.76    177.30 o 
  15  13   6       18.60      182.70    208.00 o 
  17  13   6        9.57     -241.15    241.15 o 
  19  13   6       16.68      112.29    218.07 o 
   0  14   6     2600.03     2945.35    226.86 o 
   2  14   6     1194.14      990.40    181.25 o 
   4  14   6      655.34      566.56    174.58 o 
   6  14   6     1105.12     1164.65    176.75 o 
   8  14   6        4.81      198.83    146.38 o 
  10  14   6     4096.91     3699.83    223.52 o 
  12  14   6      421.35      399.49    190.43 o 
  14  14   6       90.55      207.84    190.54 o 
  16  14   6      135.43      700.98    218.01 o 
  18  14   6      105.67       -7.23    271.07 o 
   1  15   6      219.60      219.04    125.74 o 
   3  15   6       20.60      -44.33    159.67 o 
   5  15   6      226.97       20.13    172.19 o 
   7  15   6      865.87     1193.01    163.90 o 
   9  15   6      480.80      109.45    149.16 o 
  11  15   6     2352.45     2076.13    267.51 o 
  13  15   6     2173.76     1798.89    258.50 o 
  15  15   6      460.51      591.42    232.31 o 
  17  15   6       49.40       37.76    215.01 o 
   0  16   6     1533.93     1230.89    196.10 o 
   2  16   6    30695.92    31339.86    780.95 o 
   4  16   6     7902.81     7362.01    279.30 o 
   6  16   6    33265.36    33328.45    750.48 o 
   8  16   6     3236.23     3432.21    218.63 o 
  10  16   6    13911.22    13503.31    459.39 o 
  12  16   6     1541.37     1341.62    239.09 o 
  14  16   6    12197.98    11649.36    454.77 o 
  16  16   6     1801.54     2101.83    347.60 o 
   1  17   6      105.11      106.42    123.39 o 
   3  17   6       19.14     -162.68    162.68 o 
   5  17   6     2415.93     2382.52    216.79 o 
   7  17   6      505.62      485.41    152.33 o 
   9  17   6      900.91      847.25    231.14 o 
  11  17   6        0.13      -28.75    205.33 o 
  13  17   6        0.04      382.14    209.62 o 
  15  17   6      135.84       -3.00    237.53 o 
   2  18   6        7.53     -156.22    156.22 o 
   4  18   6     3920.34     4321.06    243.49 o 
   6  18   6     3664.43     3575.08    325.57 o 
   8  18   6      992.47     1149.41    257.56 o 
  10  18   6      882.83      751.48    256.55 o 
  12  18   6     2473.92     2483.02    286.59 o 
  14  18   6     1327.65      995.13    297.93 o 
   1  19   6        3.63       23.26    113.76 o 
   3  19   6      428.38      625.23    322.29 o 
   5  19   6    11292.91    11188.20    492.53 o 
   7  19   6     5214.42     3834.14    336.53 o 
   9  19   6        0.63     -100.83    223.02 o 
  11  19   6     2936.66     2023.19    308.78 o 
  13  19   6     1019.60      902.09    242.93 o 
   0  20   6     3699.40     2959.14    370.18 o 
   2  20   6      335.82      263.28    315.90 o 
   4  20   6     3288.40     2993.85    327.30 o 
   6  20   6      140.25      281.14    262.34 o 
   8  20   6     4966.42     5367.41    450.71 o 
  10  20   6       11.07      -82.64    228.64 o 
  12  20   6     2511.59     1732.20    285.64 o 
   1  21   6      198.99      298.03    345.57 o 
   3  21   6      971.68      463.17    265.29 o 
   5  21   6      109.16     -263.95    263.95 o 
   7  21   6        7.67     -153.72    251.27 o 
   9  21   6       23.75       77.86    238.20 o 
  11  21   6       31.35      274.46    251.05 o 
   0  22   6    10659.25    10050.53    478.74 o 
   2  22   6      127.46       38.15    432.63 o 
   4  22   6     3048.05     3870.85    376.13 o 
   6  22   6      305.88     -306.72    314.62 o 
   8  22   6     6639.15     6993.33    534.41 o 
  10  22   6       87.38      717.05    349.54 o 
   1  23   6      761.61      831.92    224.57 o 
   3  23   6     1181.50     1440.17    327.91 o 
   5  23   6      186.29      301.66    364.78 o 
   7  23   6      222.75      683.02    382.75 o 
   9  23   6      536.76      237.09    328.91 o 
   0  24   6      811.29     1099.13    312.17 o 
   2  24   6     3860.97     3168.03    375.18 o 
   4  24   6     3527.35     3284.05    376.13 o 
   6  24   6     1558.03     1844.27    406.88 o 
   1  25   6       24.20      177.71    221.13 o 
   3  25   6      277.46       99.27    268.29 o 
   1   1   7       58.35       77.84     50.63 o 
   3   1   7      615.03      838.87     73.44 o 
   5   1   7    20921.67    21662.46    457.84 o 
   7   1   7    13514.15    13996.96    367.40 o 
   9   1   7      798.92      893.19     87.81 o 
  11   1   7     3213.87     3442.38    171.16 o 
  13   1   7     1467.35     1512.22    100.83 o 
  15   1   7      788.31      887.91    113.26 o 
  17   1   7        4.41     -105.94    158.37 o 
  19   1   7      950.18     1277.02    157.05 o 
  21   1   7      266.70      208.47    178.20 o 
   0   2   7    23109.08    21283.16    713.49 o 
   2   2   7     8480.63     7468.74    236.81 o 
   4   2   7    10601.49    10888.15    489.03 o 
   6   2   7       62.66      244.60     99.83 o 
   8   2   7     8105.62     6771.48    215.34 o 
  10   2   7     5416.31     5274.36    186.87 o 
  12   2   7     2964.86     3321.87    160.17 o 
  14   2   7       79.06       25.92    108.17 o 
  16   2   7     3475.64     3608.95    254.27 o 
  18   2   7     5153.29     5593.27    302.16 o 
  20   2   7     4354.20     4808.97    318.07 o 
   1   3   7     2214.62     1481.49    101.71 o 
   3   3   7     9137.27     8088.40    254.83 o 
   5   3   7    14244.98    13569.10    495.42 o 
   7   3   7       10.58      193.93     95.60 o 
   9   3   7     2451.97     2654.81    149.49 o 
  11   3   7     3120.63     2939.68    160.12 o 
  13   3   7     1406.33     1429.04    140.93 o 
  15   3   7       36.17      -63.90    106.89 o 
  17   3   7     1706.46     1742.49    216.18 o 
  19   3   7      226.90      534.80    196.27 o 
  21   3   7        2.16       38.93    238.48 o 
   0   4   7    44953.96    45648.26   1037.40 o 
   2   4   7    23799.17    22551.92    731.35 o 
   4   4   7    13954.30    11206.94    327.41 o 
   6   4   7     3463.43     2637.79    146.55 o 
   8   4   7     7613.73     7248.89    231.14 o 
  10   4   7    11033.03    10888.43    444.48 o 
  12   4   7    13430.74    13412.05    509.55 o 
  14   4   7     7706.11     7640.59    217.96 o 
  16   4   7     6230.44     6204.04    292.26 o 
  18   4   7     4047.68     4475.17    296.38 o 
  20   4   7     2187.21     2739.07    274.35 o 
   1   5   7      293.12      292.11    127.78 o 
   3   5   7     4214.83     4391.91    185.48 o 
   5   5   7      217.46       48.50    107.39 o 
   7   5   7      107.48      221.18    101.28 o 
   9   5   7       33.39      244.82    108.62 o 
  11   5   7     9132.29     8498.85    236.03 o 
  13   5   7     1491.60     1318.42    135.09 o 
  15   5   7        0.87      -69.41    102.94 o 
  17   5   7        2.33     -105.39    173.47 o 
  19   5   7      435.89      427.29    216.40 o 
  21   5   7        5.89       -7.01    207.56 o 
   0   6   7    24409.18    25507.89    837.91 o 
   2   6   7    21392.55    20796.69    708.27 o 
   4   6   7      660.57      596.70    131.14 o 
   6   6   7    10543.84     9218.46    307.72 o 
   8   6   7      581.37      440.92    135.31 o 
  10   6   7     1115.30     1126.11    134.31 o 
  12   6   7      158.97      201.61    119.52 o 
  14   6   7     7534.02     7346.44    218.51 o 
  16   6   7      866.13      964.71    196.99 o 
  18   6   7     1851.84     2236.30    266.45 o 
  20   6   7      605.11      708.54    246.49 o 
   1   7   7      953.30      841.57    116.75 o 
   3   7   7     2872.41     2922.94    185.59 o 
   5   7   7     3863.67     3544.22    186.09 o 
   7   7   7     1793.44     1548.45    136.54 o 
   9   7   7      264.75      300.49    121.91 o 
  11   7   7      471.65      351.05    128.36 o 
  13   7   7      524.00      576.07    120.46 o 
  15   7   7     2164.65     1837.82    216.62 o 
  17   7   7      121.12      102.56    176.41 o 
  19   7   7      386.35      759.26    216.85 o 
   0   8   7     7227.05     7721.23    264.79 o 
   2   8   7    27390.73    27860.38    819.00 o 
   4   8   7     1319.33     1041.68    165.96 o 
   6   8   7     5569.20     4785.34    205.11 o 
   8   8   7      252.16      473.96    131.03 o 
  10   8   7     3485.95     3384.77    182.42 o 
  12   8   7       74.25      285.98    121.35 o 
  14   8   7     3835.21     3467.36    167.79 o 
  16   8   7     2217.67     2575.23    235.25 o 
  18   8   7     8671.44     8778.71    369.18 o 
  20   8   7     1706.65     2438.86    388.09 o 
   1   9   7      348.14      203.62    112.77 o 
   3   9   7     1574.44     1616.69    177.80 o 
   5   9   7      204.32      273.35    144.55 o 
   7   9   7      716.60      812.21    138.82 o 
   9   9   7      646.47      718.61    140.82 o 
  11   9   7        0.62       64.51    122.02 o 
  13   9   7        0.65     -112.29    112.29 o 
  15   9   7      300.29      296.54    210.23 o 
  17   9   7      697.99      489.14    202.66 o 
  19   9   7       40.29     -210.73    227.63 o 
   0  10   7    26092.50    30138.28    897.86 o 
   2  10   7    38649.69    38149.88    939.13 o 
   4  10   7      319.86       63.40    153.33 o 
   6  10   7    13387.66    12600.72    527.96 o 
   8  10   7      978.76      756.65    159.51 o 
  10  10   7     5522.37     5227.65    214.29 o 
  12  10   7       65.28       79.81    120.69 o 
  14  10   7     2694.42     2774.89    272.96 o 
  16  10   7       53.54     -194.82    194.82 o 
  18  10   7     2616.81     3331.04    284.92 o 
   1  11   7      577.50      567.68    154.75 o 
   3  11   7     3378.73     3684.04    222.57 o 
   5  11   7       61.39      100.44    146.94 o 
   7  11   7      459.04      430.69    141.54 o 
   9  11   7      367.88      300.32    142.32 o 
  11  11   7     1666.93     1481.77    155.78 o 
  13  11   7       21.79     -225.86    225.86 o 
  15  11   7       11.25     -147.10    190.71 o 
  17  11   7      688.06      846.47    273.35 o 
  19  11   7        0.01        2.95    223.46 o 
   0  12   7     6262.76     5474.25    261.95 o 
   2  12   7      427.52      381.36    178.86 o 
   4  12   7    13248.44    13213.00    616.11 o 
   6  12   7     2769.20     2615.83    202.83 o 
   8  12   7    12527.91    11928.28    492.48 o 
  10  12   7     1063.14      898.30    152.83 o 
  12  12   7     3531.62     3343.00    264.67 o 
  14  12   7      235.81       -8.18    218.74 o 
  16  12   7     4009.37     4273.45    311.00 o 
  18  12   7      623.95      521.12    221.63 o 
   1  13   7     5125.29     5612.71    328.16 o 
   3  13   7        6.17      248.27    169.13 o 
   5  13   7     1303.80     1371.09    197.05 o 
   7  13   7     1864.36     1646.45    177.91 o 
   9  13   7     1216.16     1185.50    170.18 o 
  11  13   7      284.23      192.26    125.36 o 
  13  13   7       46.19      370.40    189.48 o 
  15  13   7      533.62      321.74    201.27 o 
  17  13   7      359.74      732.18    219.01 o 
   0  14   7    13482.25    12993.04    555.99 o 
   2  14   7    10018.96     9912.88    333.69 o 
   4  14   7    19524.93    19214.98    649.15 o 
   6  14   7     4318.99     4610.48    232.92 o 
   8  14   7     7616.49     7085.21    258.33 o 
  10  14   7     4205.91     3905.72    198.94 o 
  12  14   7     6455.13     5512.01    326.46 o 
  14  14   7     1696.62     1709.24    276.63 o 
  16  14   7     3061.03     2790.40    302.77 o 
   1  15   7     2661.33     2467.60    156.11 o 
   3  15   7      267.49      335.81    169.96 o 
   5  15   7     6082.13     5674.30    268.68 o 
   7  15   7      578.60      548.09    148.05 o 
   9  15   7     4114.83     4123.51    310.34 o 
  11  15   7        4.84     -128.86    207.11 o 
  13  15   7       38.92     -263.95    263.95 o 
  15  15   7      708.56      787.46    219.90 o 
  17  15   7        0.64     -134.48    232.92 o 
   0  16   7     1100.84     1375.93    196.27 o 
   2  16   7     2034.40     2243.53    209.95 o 
   4  16   7     1216.59     1372.15    187.76 o 
   6  16   7     1846.85     1627.20    187.48 o 
   8  16   7        1.22     -212.51    212.51 o 
  10  16   7       65.52     -197.88    197.88 o 
  12  16   7      312.20      515.56    228.80 o 
  14  16   7      389.53      474.35    230.25 o 
  16  16   7      716.83      846.41    262.34 o 
   1  17   7      338.59      304.30    120.46 o 
   3  17   7      185.77      237.37    164.40 o 
   5  17   7     5412.68     5300.56    253.94 o 
   7  17   7     1997.42     1816.41    277.91 o 
   9  17   7     1157.84      925.11    244.76 o 
  11  17   7      313.15      363.62    260.39 o 
  13  17   7      118.45     -359.94    371.35 o 
  15  17   7      184.69      348.27    364.89 o 
   0  18   7       16.23      237.03    161.73 o 
   2  18   7      641.29      822.00    171.80 o 
   4  18   7     3440.39     3112.64    328.24 o 
   6  18   7     6849.51     7121.25    394.54 o 
   8  18   7     1544.90     1267.65    255.44 o 
  10  18   7      302.81      636.13    273.35 o 
  12  18   7       92.32      142.43    216.85 o 
  14  18   7      747.87      610.72    369.29 o 
   1  19   7       89.76      178.85    477.27 o 
   3  19   7     1226.84     1487.44    300.55 o 
   5  19   7      741.86     1150.08    442.09 o 
   7  19   7       30.18      132.09    253.89 o 
   9  19   7      410.93      336.59    304.72 o 
  11  19   7       39.66      322.24    240.76 o 
  13  19   7      959.09     1243.96    269.96 o 
   0  20   7     6061.84     6144.81    426.02 o 
   2  20   7     7352.35     7475.19    399.71 o 
   4  20   7     3798.75     4545.19    376.63 o 
   6  20   7    12447.41    12628.48    499.37 o 
   8  20   7     4000.16     3652.72    360.72 o 
  10  20   7     1838.29     1193.18    333.19 o 
  12  20   7     2904.90     2820.49    318.40 o 
   1  21   7      791.19     1041.43    200.83 o 
   3  21   7      497.79      374.13    280.75 o 
   5  21   7     3831.88     4045.87    373.24 o 
   7  21   7       66.72      330.80    241.98 o 
   9  21   7     1419.44      736.30    321.07 o 
  11  21   7      428.66      566.22    286.92 o 
   0  22   7     3250.25     3128.66    410.11 o 
   2  22   7      313.47      423.40    320.62 o 
   4  22   7     2504.56     2561.71    492.25 o 
   6  22   7     1109.37      945.08    281.19 o 
   8  22   7     3753.90     3196.73    389.42 o 
   1  23   7      115.12      169.74    209.28 o 
   3  23   7       34.32      197.49    458.83 o 
   5  23   7     1313.02     1894.27    320.23 o 
   7  23   7     1872.00     1678.48    316.68 o 
   0  24   7     1050.03     1185.61    308.06 o 
   2  24   7     5761.47     5282.65    397.15 o 
   4  24   7      991.53     1466.03    488.64 o 
   0   0   8     7176.93     6008.66    223.85 o 
   2   0   8    13083.10    11109.72    360.50 o 
   4   0   8     3662.15     3583.32    164.12 o 
   6   0   8    48438.57    50433.65    900.36 o 
   8   0   8    29920.45    29918.88    709.82 o 
  10   0   8    28140.94    30122.66    675.62 o 
  12   0   8     6479.79     6617.21    206.39 o 
  14   0   8    12561.29    12713.23    381.75 o 
  16   0   8     1070.48     1408.19    213.23 o 
  18   0   8     4071.54     5224.98    313.34 o 
  20   0   8     2490.12     3069.04    303.16 o 
   1   1   8     5695.40     5357.17    211.22 o 
   3   1   8     1675.81     1682.30    137.04 o 
   5   1   8     6035.53     6351.62    317.26 o 
   7   1   8     1986.75     2139.14    100.80 o 
   9   1   8      298.41      382.79     89.29 o 
  11   1   8     4455.37     4680.38    163.79 o 
  13   1   8      674.83      874.83     90.82 o 
  15   1   8        6.51       32.62    130.78 o 
  17   1   8      821.81      799.89    146.59 o 
  19   1   8        0.79       32.50    155.04 o 
   0   2   8     7392.80     6575.55    262.84 o 
   2   2   8      194.09       36.04    109.51 o 
   4   2   8     6991.75     7058.46    255.61 o 
   6   2   8     3463.42     3510.79    160.45 o 
   8   2   8     5170.66     5239.66    185.98 o 
  10   2   8      125.59      170.46    112.29 o 
  12   2   8      446.90      395.59    119.35 o 
  14   2   8      437.93      544.76    114.46 o 
  16   2   8       28.44      121.63    191.54 o 
  18   2   8      129.17      145.55    199.94 o 
  20   2   8       77.01      135.48    212.84 o 
   1   3   8      367.19      576.05     92.80 o 
   3   3   8        9.24      141.65    107.06 o 
   5   3   8     1676.18     1694.72    131.53 o 
   7   3   8     1278.30     1270.87    121.19 o 
   9   3   8      197.29       55.28    111.79 o 
  11   3   8      237.77       16.18    115.07 o 
  13   3   8     1104.30     1185.17    135.15 o 
  15   3   8     1345.44     1420.09    194.54 o 
  17   3   8      900.40      631.74    198.33 o 
  19   3   8        7.62      145.27    184.14 o 
   0   4   8     1953.59     1567.42    178.36 o 
   2   4   8      332.68      347.65    140.76 o 
   4   4   8     4914.76     3705.39    179.75 o 
   6   4   8       69.13      187.70    109.79 o 
   8   4   8     2404.89     2375.51    161.73 o 
  10   4   8       15.03       87.76    116.35 o 
  12   4   8     1428.01     1519.25    140.82 o 
  14   4   8      953.02      872.05    117.91 o 
  16   4   8     3946.58     3978.19    264.34 o 
  18   4   8      420.44      406.16    192.04 o 
  20   4   8     1074.79     1315.98    258.28 o 
   1   5   8      520.93      368.42    107.78 o 
   3   5   8      680.85      686.74    137.43 o 
   5   5   8      666.98      788.85    131.86 o 
   7   5   8      128.75      148.44    115.40 o 
   9   5   8      280.11      315.95    128.19 o 
  11   5   8     2658.39     2879.89    158.62 o 
  13   5   8     5435.80     4940.50    189.20 o 
  15   5   8       39.30     -146.16    162.06 o 
  17   5   8      472.09      576.01    183.03 o 
  19   5   8      168.02      200.99    202.00 o 
   0   6   8    40824.80    41427.42    965.82 o 
   2   6   8    16223.02    16666.56    686.13 o 
   4   6   8    32751.16    29127.19    812.60 o 
   6   6   8     3434.40     3012.14    172.85 o 
   8   6   8     8358.30     7693.70    240.93 o 
  10   6   8      215.19       17.85    125.41 o 
  12   6   8     2632.19     2626.23    159.34 o 
  14   6   8      840.09     1048.80    197.49 o 
  16   6   8     7810.13     9128.64    413.11 o 
  18   6   8     2622.52     2577.79    312.56 o 
  20   6   8     4007.73     4340.02    331.64 o 
   1   7   8     4482.54     4581.74    161.01 o 
   3   7   8     3741.24     3852.11    216.90 o 
   5   7   8     1753.84     1496.84    159.89 o 
   7   7   8     3629.55     3293.45    172.24 o 
   9   7   8     1987.17     1873.86    154.11 o 
  11   7   8      653.88      739.02    123.52 o 
  13   7   8     2207.55     2089.98    147.72 o 
  15   7   8       17.87      231.81    198.33 o 
  17   7   8     1398.08     1597.61    217.46 o 
  19   7   8      146.14      -62.57    256.11 o 
   0   8   8     7867.09     7394.77    274.80 o 
   2   8   8     4042.47     4261.05    230.86 o 
   4   8   8      181.83      373.07    159.01 o 
   6   8   8      600.56      611.49    144.93 o 
   8   8   8     2843.59     2718.21    175.58 o 
  10   8   8     3095.01     3236.05    183.53 o 
  12   8   8      803.90      683.91    133.87 o 
  14   8   8      240.48      421.68    190.32 o 
  16   8   8      246.21      -47.55    253.05 o 
  18   8   8      427.19      634.02    336.92 o 
   1   9   8      255.91      511.04    127.31 o 
   3   9   8       97.84      449.15    155.61 o 
   5   9   8      615.32      621.17    154.83 o 
   7   9   8      148.27     -142.15    142.15 o 
   9   9   8     1281.37     1187.78    149.88 o 
  11   9   8     1090.85      895.02    139.93 o 
  13   9   8        0.71      -16.24    198.49 o 
  15   9   8     1022.79      939.07    216.18 o 
  17   9   8      225.35      755.32    255.44 o 
  19   9   8      106.35      360.89    211.84 o 
   0  10   8    30565.21    31455.98    839.02 o 
   2  10   8    32150.97    30981.64    818.38 o 
   4  10   8    24632.12    23275.20    706.49 o 
   6  10   8    11414.21    10469.70    325.63 o 
   8  10   8      892.99      886.62    155.39 o 
  10  10   8      493.19      256.39    139.09 o 
  12  10   8     2526.13     2272.46    234.25 o 
  14  10   8     6107.12     6377.83    324.68 o 
  16  10   8     3333.06     2984.84    284.92 o 
  18  10   8     4148.41     4580.34    345.98 o 
   1  11   8     6017.44     6181.69    251.88 o 
   3  11   8      180.80      186.20    160.45 o 
   5  11   8      823.72      791.35    173.19 o 
   7  11   8      274.74      219.40    135.81 o 
   9  11   8     7317.40     6724.65    238.81 o 
  11  11   8      102.28       58.95    125.02 o 
  13  11   8      529.83      634.57    201.11 o 
  15  11   8       37.73      159.56    192.15 o 
  17  11   8     1249.70     1390.00    334.92 o 
   0  12   8    15052.40    13632.84    595.70 o 
   2  12   8     1687.75     1476.04    198.05 o 
   4  12   8      742.75      618.45    171.91 o 
   6  12   8     1445.24     1410.75    183.25 o 
   8  12   8     4393.08     3834.87    213.23 o 
  10  12   8       12.15      -88.99    123.58 o 
  12  12   8      190.72      377.96    190.15 o 
  14  12   8      532.48      543.31    225.80 o 
  16  12   8      506.83      378.74    221.18 o 
   1  13   8      645.07      616.79    132.69 o 
   3  13   8     6426.24     6196.47    267.01 o 
   5  13   8      116.94       80.92    162.01 o 
   7  13   8      993.12      891.24    162.90 o 
   9  13   8     2936.15     2622.83    183.75 o 
  11  13   8      134.52       87.71    206.83 o 
  13  13   8      677.34      275.85    196.16 o 
  15  13   8       62.38      543.64    280.64 o 
  17  13   8     1304.34      965.71    291.54 o 
   0  14   8      106.85      101.39    172.52 o 
   2  14   8      364.69      277.69    166.85 o 
   4  14   8       68.66      -31.53    163.34 o 
   6  14   8      297.81      -12.18    152.22 o 
   8  14   8     2464.07     2259.77    183.03 o 
  10  14   8      543.75      345.37    255.39 o 
  12  14   8       99.82      855.98    280.53 o 
  14  14   8       73.27       44.88    182.64 o 
  16  14   8       71.72       68.18    223.96 o 
   1  15   8     1245.53     1387.11    147.19 o 
   3  15   8        0.09      311.34    156.34 o 
   5  15   8      931.37      844.80    179.75 o 
   7  15   8       12.78      -33.43    213.06 o 
   9  15   8     1149.62     1471.98    258.45 o 
  11  15   8        0.39      226.63    350.04 o 
  13  15   8      633.59      490.70    211.17 o 
  15  15   8        0.60     -150.00    208.06 o 
   0  16   8     6344.13     5907.55    268.23 o 
   2  16   8    11122.68    11308.16    483.30 o 
   4  16   8    21273.42    20322.84    587.36 o 
   6  16   8     8976.84     8891.05    431.08 o 
   8  16   8     7036.49     7321.47    390.42 o 
  10  16   8     9332.93     7761.00    402.88 o 
  12  16   8     7970.50     6778.60    371.57 o 
  14  16   8     1863.89     1760.24    254.05 o 
   1  17   8     1072.86     1306.13    277.08 o 
   3  17   8       67.68        9.40    265.23 o 
   5  17   8     6329.57     5491.04    388.98 o 
   7  17   8        8.88       -5.34    252.16 o 
   9  17   8      128.73      369.12    393.76 o 
  11  17   8     1279.78     1321.15    249.10 o 
  13  17   8      321.78      303.77    217.74 o 
   0  18   8       38.21     -255.28    255.28 o 
   2  18   8      974.76      820.66    280.69 o 
   4  18   8     1947.99     1802.89    301.83 o 
   6  18   8     3238.75     3103.46    337.64 o 
   8  18   8     1356.52      954.25    284.47 o 
  10  18   8     3025.71     2267.39    312.78 o 
  12  18   8       35.83     -113.18    228.69 o 
   1  19   8      455.89      148.08    241.73 o 
   3  19   8      533.39      767.77    290.15 o 
   5  19   8       94.30      437.86    292.37 o 
   7  19   8       63.04       31.81    261.73 o 
   9  19   8       69.73      149.33    245.32 o 
  11  19   8        1.30     -133.31    277.24 o 
   0  20   8     2908.88     2718.60    353.10 o 
   2  20   8     2540.51     2338.19    329.52 o 
   4  20   8     3669.60     3681.48    408.16 o 
   6  20   8      607.23      796.08    299.66 o 
   8  20   8      100.72     -296.65    296.65 o 
  10  20   8       15.84     -290.59    424.85 o 
   1  21   8      431.27      745.09    276.93 o 
   3  21   8      138.07      394.65    348.60 o 
   5  21   8       24.35      769.83    392.87 o 
   7  21   8      303.89      479.46    423.96 o 
   9  21   8        5.04     -122.58    265.06 o 
   0  22   8     3741.84     2932.33    537.14 o 
   2  22   8     3104.55     3074.21    355.88 o 
   4  22   8     4312.62     4176.96    412.72 o 
   6  22   8       27.24     -135.31    292.87 o 
   1  23   8        9.59      215.88    242.40 o 
   3  23   8       89.68     -291.43    291.43 o 
   5  23   8      488.03      -35.04    300.88 o 
   1   1   9     4717.00     4391.18    104.06 o 
   3   1   9     3533.13     3205.49    123.91 o 
   5   1   9     7369.94     7165.80    473.07 o 
   7   1   9      104.48      137.60     79.89 o 
   9   1   9     6469.26     6299.16    150.75 o 
  11   1   9      497.90      473.62    125.41 o 
  13   1   9     3777.12     4269.24    244.93 o 
  15   1   9        2.18       -9.52    141.38 o 
  17   1   9      464.55      785.67    178.92 o 
  19   1   9      615.56      634.34    177.81 o 
   0   2   9     1190.36      837.46    126.30 o 
   2   2   9     2479.64     2218.17    143.66 o 
   4   2   9     2892.91     2877.05    159.17 o 
   6   2   9     3681.54     3653.67    169.29 o 
   8   2   9     4363.14     4364.49    177.14 o 
  10   2   9     8410.86     8828.87    427.46 o 
  12   2   9     7233.04     7391.15    211.17 o 
  14   2   9     4901.82     5374.53    277.86 o 
  16   2   9     1393.83     1306.13    226.69 o 
  18   2   9      824.36     1273.10    230.92 o 
   1   3   9        5.10      101.36     95.29 o 
   3   3   9      412.21      499.09    117.35 o 
   5   3   9       74.12       11.96    107.45 o 
   7   3   9     1049.27     1250.24    125.36 o 
   9   3   9      912.34      686.85    128.08 o 
  11   3   9     3856.94     4155.49    179.81 o 
  13   3   9      969.48     1038.01    194.99 o 
  15   3   9       72.21       23.97    170.52 o 
  17   3   9      285.62      607.99    196.05 o 
  19   3   9     1256.85     1192.68    270.96 o 
   0   4   9    47435.29    49528.06   1074.27 o 
   2   4   9     5006.54     4804.13    216.46 o 
   4   4   9    33937.84    27358.61    700.48 o 
   6   4   9     2711.61     2204.99    151.66 o 
   8   4   9    14036.66    14363.24    473.90 o 
  10   4   9       15.30       46.94    114.96 o 
  12   4   9     4946.23     5430.26    190.76 o 
  14   4   9      877.93     1109.48    209.56 o 
  16   4   9     5085.85     5457.45    325.24 o 
  18   4   9     1157.75     1180.00    231.53 o 
   1   5   9     4459.42     4705.86    163.80 o 
   3   5   9      646.60      587.25    143.49 o 
   5   5   9     4927.00     4105.77    188.82 o 
   7   5   9       33.40      -42.77    104.84 o 
   9   5   9     4363.52     4125.96    179.58 o 
  11   5   9      666.31      975.67    130.03 o 
  13   5   9      581.83      833.96    186.87 o 
  15   5   9      434.55      448.04    184.53 o 
  17   5   9       32.89      277.63    192.43 o 
  19   5   9      867.85     1157.19    239.70 o 
   0   6   9    10148.18    10245.46    317.73 o 
   2   6   9      150.30      552.04    163.73 o 
   4   6   9    10896.36     9965.99    296.10 o 
   6   6   9     3149.55     2902.75    170.30 o 
   8   6   9    10637.50     9633.35    405.77 o 
  10   6   9      180.36       69.52    121.13 o 
  12   6   9     2664.76     2791.13    154.56 o 
  14   6   9      517.42      347.32    188.48 o 
  16   6   9     1405.48     1554.96    241.48 o 
  18   6   9      152.37      391.65    200.94 o 
   1   7   9    10859.98    11557.45    294.79 o 
   3   7   9     2016.88     2138.92    187.87 o 
   5   7   9       99.27     -130.81    130.81 o 
   7   7   9      511.30      443.70    125.14 o 
   9   7   9     6525.81     4980.16    200.61 o 
  11   7   9        1.76      -43.38    116.63 o 
  13   7   9       43.00      -78.08    303.83 o 
  15   7   9       37.70      413.56    303.88 o 
  17   7   9      104.12      250.38    318.18 o 
   0   8   9    28876.79    29509.38    794.14 o 
   2   8   9    15997.49    16114.63    635.41 o 
   4   8   9    16390.71    16103.17    588.14 o 
   6   8   9       57.40      228.75    139.04 o 
   8   8   9     1437.09     1430.21    158.84 o 
  10   8   9     3102.29     2791.52    177.86 o 
  12   8   9      480.87      839.13    221.46 o 
  14   8   9     1995.07     1491.56    350.43 o 
  16   8   9     2455.38     2485.46    268.90 o 
  18   8   9     2425.02     2835.17    282.92 o 
   1   9   9      125.35      -58.79    177.14 o 
   3   9   9      401.89      276.97    171.57 o 
   5   9   9       76.91      -78.53    146.77 o 
   7   9   9       26.62      163.68    128.75 o 
   9   9   9       60.72      -66.74    121.63 o 
  11   9   9      495.40      258.95    175.58 o 
  13   9   9      565.40      380.80    188.93 o 
  15   9   9       59.32      240.82    212.79 o 
  17   9   9       20.17     -300.60    300.60 o 
   0  10   9     9072.93     9836.46    312.28 o 
   2  10   9    12875.25    13828.88    563.33 o 
   4  10   9     2604.29     3107.25    208.84 o 
   6  10   9     5810.23     5938.69    235.98 o 
   8  10   9       22.66       27.53    132.64 o 
  10  10   9        9.17      -57.67    115.90 o 
  12  10   9     1181.12     1037.29    234.25 o 
  14  10   9     8905.96     8806.63    373.35 o 
  16  10   9     2600.61     2587.07    274.41 o 
   1  11   9     1906.88     1696.11    323.32 o 
   3  11   9      137.22      231.47    170.85 o 
   5  11   9     1737.87     1759.96    193.10 o 
   7  11   9     4862.36     4189.25    207.34 o 
   9  11   9       22.72       13.96    132.98 o 
  11  11   9      216.77       65.79    202.72 o 
  13  11   9        2.31       97.33    206.89 o 
  15  11   9      214.28     -153.94    203.55 o 
  17  11   9       68.83     -208.11    208.11 o 
   0  12   9    12536.62    12576.64    557.05 o 
   2  12   9    12349.25    13676.00    633.52 o 
   4  12   9      591.93      201.77    175.97 o 
   6  12   9     2070.33     1509.80    178.47 o 
   8  12   9     1790.00     1769.47    168.18 o 
  10  12   9     3769.23     3546.83    294.76 o 
  12  12   9        7.30      255.16    212.62 o 
  14  12   9      278.18      384.25    203.39 o 
  16  12   9     1023.93      931.95    236.59 o 
   1  13   9     1771.64     1739.86    214.57 o 
   3  13   9     1213.13      862.88    186.09 o 
   5  13   9       57.69       24.42    153.33 o 
   7  13   9      666.30      710.38    219.57 o 
   9  13   9      637.27      881.51    230.69 o 
  11  13   9      383.28      303.72    235.09 o 
  13  13   9        0.13     -217.29    325.69 o 
  15  13   9      372.16      517.11    244.71 o 
   0  14   9     5392.25     5146.23    259.45 o 
   2  14   9      579.19      730.73    181.97 o 
   4  14   9    12110.15    11889.07    467.06 o 
   6  14   9     2104.48     1906.78    275.74 o 
   8  14   9    11368.84    11108.72    434.69 o 
  10  14   9     4060.03     3641.71    303.77 o 
  12  14   9     6104.03     5199.17    388.36 o 
  14  14   9      732.77      620.00    266.07 o 
   1  15   9     1229.53      949.07    155.45 o 
   3  15   9       52.22     -226.19    226.19 o 
   5  15   9        1.37     -307.17    307.17 o 
   7  15   9     2292.00     2121.01    273.80 o 
   9  15   9       13.49      -35.32    237.31 o 
  11  15   9       33.83      312.34    233.25 o 
  13  15   9      119.30     -114.18    280.08 o 
   0  16   9      258.73      188.31    288.92 o 
   2  16   9        3.09     -255.78    255.78 o 
   4  16   9      192.36       83.48    254.00 o 
   6  16   9        1.42       12.57    216.85 o 
   8  16   9      217.35       46.72    250.94 o 
  10  16   9        9.76      -31.87    222.63 o 
  12  16   9       32.01     -106.89    224.80 o 
   1  17   9       99.36      -77.61    371.62 o 
   3  17   9      805.78      644.36    267.51 o 
   5  17   9      334.78      -18.46    254.89 o 
   7  17   9      122.77      335.64    243.99 o 
   9  17   9      286.75      172.19    238.81 o 
  11  17   9        0.08       21.36    240.09 o 
  13  17   9      296.32      235.37    231.08 o 
   0  18   9     2609.31     1977.53    330.75 o 
   2  18   9      297.99      251.66    250.72 o 
   4  18   9      520.91      679.35    303.72 o 
   6  18   9       47.71     -379.85    379.85 o 
   8  18   9     5865.48     5661.17    396.32 o 
  10  18   9     1121.97     1138.95    268.40 o 
  12  18   9     1364.67     1371.43    392.15 o 
   1  19   9      722.14     1016.09    404.58 o 
   3  19   9        1.29      205.89    268.29 o 
   5  19   9     2375.84     1394.28    319.29 o 
   7  19   9      233.99      539.75    280.53 o 
   9  19   9      788.63      896.91    354.44 o 
   0  20   9     7922.15     7820.73    461.00 o 
   2  20   9     7242.31     7550.99    454.94 o 
   4  20   9     2105.46     2438.86    499.37 o 
   6  20   9     5820.95     5280.32    410.72 o 
   8  20   9     5564.19     5134.10    403.10 o 
   1  21   9       17.65      -72.66    380.30 o 
   3  21   9       60.11      -87.15    291.15 o 
   5  21   9     3583.10     3684.15    479.96 o 
   7  21   9      704.84      791.58    298.60 o 
   0  22   9       16.47     -470.12    470.12 o 
   2  22   9     1582.98     1762.79    331.97 o 
   4  22   9      990.23      538.80    296.15 o 
   0   0  10    17650.23    18341.54    700.81 o 
   2   0  10     4838.05     4849.46    226.47 o 
   4   0  10    14428.90    13052.05    554.82 o 
   6   0  10    10202.62    10092.90    443.42 o 
   8   0  10    41795.64    42968.43    769.16 o 
  10   0  10    20270.41    20832.62    527.57 o 
  12   0  10    11437.64    12325.32    396.76 o 
  14   0  10     1857.36     2293.42    320.68 o 
  16   0  10     5393.44     5633.86    325.24 o 
  18   0  10     1686.79     2166.84    333.75 o 
   1   1  10       52.91       51.04     68.54 o 
   3   1  10     1380.35     1278.51    271.27 o 
   5   1  10      511.61      667.11     91.56 o 
   7   1  10     2156.99     2367.49    139.73 o 
   9   1  10     2056.33     2171.65    108.96 o 
  11   1  10      581.89      734.34     93.57 o 
  13   1  10     1024.64      905.96    277.16 o 
  15   1  10       21.02       13.21    378.38 o 
  17   1  10       24.21       44.74    169.63 o 
   0   2  10       90.86      234.53    109.95 o 
   2   2  10     2488.99     2650.03    156.17 o 
   4   2  10      760.60      997.97    125.86 o 
   6   2  10       89.73      209.34    120.57 o 
   8   2  10     3576.37     4039.31    181.20 o 
  10   2  10      276.60      217.85    123.91 o 
  12   2  10      266.12      243.21    172.46 o 
  14   2  10      734.98     1041.18    202.33 o 
  16   2  10      274.68      139.04    234.25 o 
  18   2  10       11.44      231.81    195.99 o 
   1   3  10      888.39      940.80    105.78 o 
   3   3  10      859.97      712.71    124.86 o 
   5   3  10     1172.91     1182.05    131.53 o 
   7   3  10        0.25      -13.63    110.68 o 
  11   3  10       97.25      227.97    102.17 o 
  13   3  10        4.46       -0.28    226.52 o 
  15   3  10      808.85      984.62    208.84 o 
  17   3  10      203.17      -53.50    206.45 o 
   0   4  10     4324.59     4468.33    226.97 o 
   2   4  10     3474.56     2988.28    199.72 o 
   4   4  10     2874.20     2764.76    168.01 o 
   6   4  10     2570.74     2216.95    155.95 o 
   8   4  10      961.96      848.75    129.58 o 
  10   4  10      872.47      918.38    130.36 o 
  12   4  10      439.28      404.71    185.81 o 
  14   4  10      645.09      636.63    221.41 o 
  16   4  10      269.49      399.93    187.54 o 
  18   4  10      566.50      488.86    229.19 o 
   1   5  10     2196.59     2395.83    141.06 o 
   3   5  10      382.73      234.20    137.59 o 
   5   5  10      141.38      114.85    119.80 o 
   7   5  10      224.50      210.00    109.79 o 
   9   5  10     3156.96     2944.68    166.62 o 
  11   5  10       75.81       -6.79    160.51 o 
  13   5  10       30.42      210.00    195.43 o 
  15   5  10        0.96      -96.66    235.48 o 
  17   5  10      488.38      458.05    218.85 o 
   0   6  10    10390.81    10312.87    312.89 o 
   2   6  10    10393.12     9945.02    304.11 o 
   4   6  10     8987.18     8693.34    287.59 o 
   6   6  10     8341.45     8070.16    235.31 o 
   8   6  10     4030.92     4036.75    186.09 o 
  10   6  10     1808.78     2198.88    147.94 o 
  12   6  10      717.02      875.84    200.94 o 
  14   6  10     2186.44     2397.20    253.55 o 
  16   6  10     2085.84     2024.58    238.81 o 
   1   7  10      276.28       38.94    123.57 o 
   3   7  10     2584.60     3153.46    211.23 o 
   5   7  10      929.15      596.26    148.55 o 
   7   7  10      439.17      374.96    117.63 o 
   9   7  10     2596.72     2770.88    164.90 o 
  11   7  10      281.78       12.68    187.15 o 
  13   7  10      179.26      -86.48    249.44 o 
  15   7  10      124.83     -200.38    200.38 o 
  17   7  10      261.61      177.69    220.40 o 
   0   8  10     2097.64     2572.33    209.73 o 
   2   8  10        5.72      313.17    167.13 o 
   4   8  10       45.55       64.85    152.05 o 
   6   8  10     1936.23     1962.90    171.46 o 
   8   8  10        0.64      -74.30    124.58 o 
  10   8  10      179.57      611.72    204.28 o 
  12   8  10        8.81      -59.62    186.15 o 
  14   8  10     1374.76     1032.45    213.62 o 
  16   8  10      136.83      125.52    200.38 o 
   1   9  10     5355.87     5577.65    184.98 o 
   3   9  10     2161.12     2453.93    201.77 o 
   5   9  10     4785.55     4939.73    230.42 o 
   7   9  10     3560.54     2904.30    180.58 o 
   9   9  10     1186.29     1205.69    248.10 o 
  11   9  10     2583.01     2691.46    264.29 o 
  13   9  10     1608.46     1347.85    227.19 o 
  15   9  10      377.48      348.10    200.33 o 
   0  10  10    16993.59    16355.17    572.67 o 
   2  10  10    10011.64    10734.54    318.68 o 
   4  10  10     8238.82     7847.42    274.24 o 
   6  10  10     2640.93     2859.53    193.65 o 
   8  10  10     3921.50     3596.66    304.44 o 
  10  10  10     3385.68     3472.36    376.41 o 
  12  10  10     3636.81     3783.87    284.70 o 
  14  10  10     1864.89     1523.09    251.16 o 
  16  10  10     2624.35     2368.17    269.68 o 
   1  11  10       77.40      195.33    166.62 o 
   3  11  10       17.59     -149.55    149.55 o 
   5  11  10        5.45     -127.75    147.16 o 
   7  11  10      313.15      300.05    234.14 o 
   9  11  10      847.14      585.13    223.96 o 
  11  11  10       25.12      497.32    268.85 o 
  13  11  10      364.14      244.32    213.62 o 
  15  11  10      139.46      242.65    234.86 o 
   0  12  10     1170.80     1447.68    191.43 o 
   2  12  10      464.75      165.12    168.79 o 
   4  12  10     3152.80     3436.16    207.22 o 
   6  12  10      379.84      102.78    279.47 o 
   8  12  10      641.69      993.63    245.32 o 
  10  12  10      356.09       98.66    232.20 o 
  12  12  10     2119.74     2063.40    248.66 o 
  14  12  10      674.65      769.28    233.98 o 
   1  13  10      305.16      386.24    193.01 o 
   3  13  10       98.77      -98.05    220.35 o 
   5  13  10     5004.15     5366.13    378.80 o 
   7  13  10     1928.84     1720.69    284.75 o 
   9  13  10      821.24     1185.39    339.59 o 
  11  13  10      511.10      243.60    238.92 o 
  13  13  10        0.14       71.47    238.98 o 
   0  14  10       69.19      733.46    253.72 o 
   2  14  10      948.90     1162.59    285.75 o 
   4  14  10     1988.69     2110.50    301.88 o 
   6  14  10     1425.92     1576.26    285.75 o 
   8  14  10      188.34      395.43    237.92 o 
  10  14  10      277.99      379.02    229.92 o 
  12  14  10       38.72     -205.00    319.68 o 
  14  14  10      251.61      470.40    247.66 o 
   1  15  10     4481.14     4578.38    265.17 o 
   3  15  10      245.77      154.44    255.44 o 
   5  15  10      949.52      983.01    303.88 o 
   7  15  10        0.83     -219.24    219.24 o 
   9  15  10     4729.25     4347.03    362.78 o 
  11  15  10      240.95      568.95    241.82 o 
  13  15  10       78.20      630.74    300.99 o 
   0  16  10     6034.85     5776.57    401.32 o 
   2  16  10      723.20      508.55    265.01 o 
   4  16  10     2584.58     2552.70    322.90 o 
   6  16  10     2586.83     2989.29    335.70 o 
   8  16  10    12915.38    12935.98    507.33 o 
  10  16  10     8411.12     8170.55    417.06 o 
  12  16  10     7594.07     7018.97    437.97 o 
   1  17  10      249.27      335.77    209.37 o 
   3  17  10      926.06      690.19    347.88 o 
   5  17  10     1816.04     1636.94    315.06 o 
   7  17  10      259.01      -73.13    251.33 o 
   9  17  10       18.37      561.16    311.73 o 
  11  17  10        7.20      604.38    268.62 o 
   0  18  10      306.80      786.57    327.58 o 
   2  18  10      751.43      680.96    311.06 o 
   4  18  10      818.82     1299.40    460.39 o 
   6  18  10      940.23     1189.28    315.51 o 
   8  18  10      687.38      867.66    302.55 o 
  10  18  10     1199.42     1050.75    280.75 o 
   1  19  10     2259.51     2328.31    255.27 o 
   3  19  10      229.22      -42.49    469.56 o 
   5  19  10       40.60      -45.77    292.20 o 
   7  19  10     1036.60     1510.74    272.63 o 
   0  20  10     1172.87     1459.69    329.36 o 
   2  20  10     1213.72     1532.82    323.63 o 
   4  20  10      353.79      258.33    319.07 o 
   6  20  10      200.91      -61.40    293.32 o 
   1  21  10      143.47      569.42    229.72 o 
   3  21  10      148.32     -284.53    284.53 o 
   1   1  11     3040.61     3321.74    131.98 o 
   3   1  11     1976.59     1628.63    117.27 o 
   5   1  11     1617.50     1518.42    104.52 o 
   7   1  11     8071.35     7920.72    469.56 o 
   9   1  11     1234.77     1543.22     94.47 o 
  11   1  11      211.74      307.64    128.32 o 
  13   1  11     2359.99     2217.19    179.62 o 
  15   1  11       31.80       65.43    186.34 o 
  17   1  11      371.28      596.99    263.79 o 
   0   2  11     1483.20     1681.43    144.04 o 
   2   2  11     2486.54     2136.70    164.12 o 
   4   2  11     7937.05     9228.97    433.80 o 
   6   2  11     6165.30     6154.98    227.41 o 
   8   2  11     3069.27     3858.78    177.80 o 
  10   2  11     2048.21     2553.37    237.92 o 
  12   2  11     2971.81     2815.60    275.52 o 
  14   2  11     2315.07     2539.69    263.90 o 
  16   2  11      621.05      420.90    200.72 o 
   1   3  11      315.93      445.88    104.28 o 
   3   3  11     3187.32     2978.27    162.12 o 
   5   3  11      483.96      468.90    120.80 o 
   7   3  11     2823.24     2922.77    153.78 o 
   9   3  11     2330.39     2325.73    213.34 o 
  11   3  11      453.53      283.53    196.21 o 
  13   3  11      113.62     -159.06    191.21 o 
  15   3  11      160.70      185.98    207.22 o 
  17   3  11      373.03      574.84    229.03 o 
   0   4  11      169.65      214.68    155.95 o 
   2   4  11    13153.59    12950.44    511.27 o 
   4   4  11     3518.51     3299.79    179.14 o 
   6   4  11     9004.38     9129.25    360.11 o 
   8   4  11      295.50      372.40    118.80 o 
  10   4  11    10043.79     9951.42    364.39 o 
  12   4  11     4346.51     3987.70    269.79 o 
  14   4  11     5589.27     6745.01    320.79 o 
  16   4  11      613.51      340.70    246.99 o 
   1   5  11     1143.58     1482.63    127.39 o 
   3   5  11      537.29      525.51    150.44 o 
   5   5  11     4139.93     4029.08    187.42 o 
   7   5  11        0.95       -0.56    100.44 o 
   9   5  11      481.73      561.83    195.49 o 
  11   5  11       84.42      387.70    246.15 o 
  13   5  11     1413.50     1253.69    209.23 o 
  15   5  11       50.53      241.32    295.54 o 
   0   6  11     3255.59     3396.50    217.40 o 
   2   6  11     5946.42     6064.27    258.22 o 
   4   6  11     7477.63     7466.46    248.82 o 
   6   6  11     1457.19     1557.63    155.95 o 
   8   6  11      231.58      357.89    231.42 o 
  10   6  11      941.14      900.31    195.88 o 
  12   6  11     2125.51     2158.44    241.09 o 
  14   6  11     1116.37     1625.76    236.81 o 
  16   6  11     1107.27     1007.64    220.18 o 
   1   7  11      914.65     1129.57    214.23 o 
   3   7  11     2423.33     2620.50    192.60 o 
   5   7  11     1002.17     1017.21    155.39 o 
   7   7  11        5.42     -171.02    171.02 o 
   9   7  11      306.07     -229.58    229.58 o 
  11   7  11      737.19      961.32    211.34 o 
  13   7  11        0.38      113.96    246.71 o 
  15   7  11      311.47      600.87    189.43 o 
   0   8  11     1858.33     1941.71    197.10 o 
   2   8  11      115.02       72.36    194.60 o 
   4   8  11     5512.23     5617.01    236.87 o 
   6   8  11      234.04      220.52    224.52 o 
   8   8  11     1520.10     1664.58    245.49 o 
  10   8  11       35.70     -323.57    323.57 o 
  12   8  11     3387.22     3528.76    270.90 o 
  14   8  11     1744.07     1356.80    256.11 o 
   1   9  11      564.78      592.45    124.21 o 
   3   9  11      370.77      403.77    157.56 o 
   5   9  11     2623.74     2547.31    270.85 o 
   7   9  11     2585.93     1736.60    243.93 o 
   9   9  11        2.88        9.79    339.14 o 
  11   9  11      798.56      756.98    189.32 o 
  13   9  11        2.20       92.32    211.40 o 
  15   9  11      120.21      161.34    192.32 o 
   0  10  11      878.47      989.85    181.47 o 
   2  10  11      327.23      437.58    162.12 o 
   4  10  11    13987.67    14769.79    553.15 o 
   6  10  11       65.78     -206.72    206.72 o 
   8  10  11      227.80      455.60    218.40 o 
  10  10  11      430.82      130.03    228.02 o 
  12  10  11     5964.01     5345.39    323.68 o 
  14  10  11      290.48      -90.43    265.01 o 
   1  11  11     1144.00      937.88    194.05 o 
   3  11  11        0.44      -91.10    248.71 o 
   5  11  11      221.66      -17.41    339.59 o 
   7  11  11      139.13      137.76    203.22 o 
   9  11  11      443.43       17.91    217.51 o 
  11  11  11      266.39      367.73    221.29 o 
  13  11  11        2.35     -221.35    221.35 o 
   0  12  11      782.79      325.18    262.17 o 
   2  12  11      136.67      409.39    263.34 o 
   4  12  11      702.77     1138.56    315.56 o 
   6  12  11     3798.30     4389.85    322.18 o 
   8  12  11     5241.63     5076.15    352.99 o 
  10  12  11     2728.59     3413.13    397.99 o 
  12  12  11     1388.24     1002.53    276.02 o 
   1  13  11      495.82      678.71    238.20 o 
   3  13  11        9.40     -164.73    228.64 o 
   5  13  11     3195.53     3321.37    355.11 o 
   7  13  11      241.30     -181.25    310.45 o 
   9  13  11      156.73      554.04    345.10 o 
  11  13  11      593.86      571.67    244.10 o 
  13  13  11        4.05       99.22    229.14 o 
   0  14  11     1185.80     1137.01    300.60 o 
   2  14  11     6894.14     7456.95    433.02 o 
   4  14  11       65.86       58.84    286.75 o 
   6  14  11     7488.65     8278.67    458.22 o 
   8  14  11     1905.66     2444.59    322.01 o 
  10  14  11     7434.45     7494.21    427.41 o 
  12  14  11     1066.58      932.56    287.14 o 
   1  15  11       74.08       32.17    204.22 o 
   3  15  11      709.51     1113.48    395.98 o 
   5  15  11      143.27     -130.75    268.85 o 
   7  15  11        1.81      117.24    254.33 o 
   9  15  11        5.76     -223.91    240.70 o 
  11  15  11        3.99     -394.37    394.37 o 
   0  16  11      116.88      442.64    309.72 o 
   2  16  11      788.55      716.50    292.93 o 
   4  16  11       49.84     -218.79    314.78 o 
   6  16  11      618.82      145.77    295.21 o 
   8  16  11      569.49      550.26    285.42 o 
  10  16  11        1.41     -318.29    318.29 o 
   1  17  11       26.20      -33.53    200.91 o 
   3  17  11      933.59      815.60    313.34 o 
   5  17  11       11.87     -347.71    347.71 o 
   7  17  11      273.28      104.17    249.38 o 
   0  18  11       63.13     -318.23    329.36 o 
   2  18  11       10.92     -186.03    269.62 o 
   4  18  11       18.93     -352.66    352.66 o 
   6  18  11      531.90      959.09    380.08 o 
   1  19  11      718.46      735.90    270.72 o 
   3  19  11       24.70      176.69    292.43 o 
   0   0  12     5380.33     5798.65    240.20 o 
   2   0  12       82.46      137.48    154.78 o 
   4   0  12    15059.29    15300.64    509.11 o 
   6   0  12     4375.65     4822.21    288.87 o 
   8   0  12    26571.31    26941.16    589.64 o 
  10   0  12     5206.54     4842.73    330.75 o 
  12   0  12    11723.54    12451.73    446.54 o 
  14   0  12     1334.09     1519.36    282.75 o 
   1   1  12        0.52      -34.96     69.80 o 
   3   1  12        7.57      -92.61     92.61 o 
   5   1  12     3432.02     3367.80    227.61 o 
   7   1  12     3621.22     3501.77    283.06 o 
   9   1  12      751.82     1035.40    287.98 o 
  11   1  12      270.05      284.46    139.40 o 
  13   1  12        1.12      130.06    254.27 o 
  15   1  12      102.77     -161.93    161.93 o 
   0   2  12      940.89     1107.08    129.64 o 
   2   2  12      939.61      967.16    130.03 o 
   6   2  12      619.47      698.98    206.11 o 
   8   2  12      341.96      588.52    187.76 o 
  10   2  12     1614.06     1537.94    225.47 o 
  12   2  12     1480.22     1470.09    218.85 o 
  14   2  12       17.56     -191.76    191.76 o 
   1   3  12      228.70      271.43    159.59 o 
   3   3  12      283.55      257.95    111.12 o 
   5   3  12      437.10      153.00    198.27 o 
   7   3  12     1186.53      824.22    222.80 o 
   9   3  12      582.49      983.62    187.87 o 
  11   3  12        0.42     -184.37    295.04 o 
  13   3  12      123.35      -20.24    315.90 o 
  15   3  12       54.93       -5.95    210.84 o 
   0   4  12       14.01       89.82    143.04 o 
   2   4  12     1857.96     1712.02    177.30 o 
   4   4  12       91.59      104.06    118.80 o 
   6   4  12     3282.18     3510.74    246.77 o 
   8   4  12       66.30      224.91    198.83 o 
  10   4  12     1555.85     1586.77    251.22 o 
  12   4  12      442.23      542.92    267.84 o 
  14   4  12     1571.07     1568.08    246.82 o 
   1   5  12      208.70      155.67    104.21 o 
   3   5  12     1128.63     1128.00    151.94 o 
   5   5  12      199.71      192.60    207.89 o 
   7   5  12       29.61     -101.72    163.45 o 
   9   5  12        2.88     -267.68    267.68 o 
  11   5  12        1.29      -17.13    191.54 o 
  13   5  12       96.05       50.72    196.60 o 
  15   5  12       56.24     -303.83    308.33 o 
   0   6  12     1768.06     2029.64    184.53 o 
   2   6  12     6410.50     7444.49    255.83 o 
   4   6  12       60.80      -84.42    207.11 o 
   6   6  12     9952.59     8890.27    367.68 o 
   8   6  12     2548.63     2349.15    268.23 o 
  10   6  12     5467.49     5070.65    316.06 o 
  12   6  12     1266.01     1145.74    239.81 o 
  14   6  12     6399.15     6578.66    356.44 o 
   1   7  12       98.29      318.77    204.03 o 
   3   7  12      201.30      119.41    239.54 o 
   5   7  12     1865.43     1872.36    279.02 o 
   7   7  12      791.68      649.59    294.04 o 
   9   7  12      167.17      352.05    193.88 o 
  11   7  12      403.98      155.33    202.94 o 
  13   7  12      329.03      385.36    215.62 o 
   0   8  12     1940.31     1958.84    300.60 o 
   2   8  12      761.47      829.84    239.15 o 
   4   8  12      190.23      332.64    260.78 o 
   6   8  12      951.21     1131.95    267.01 o 
   8   8  12      275.25      103.89    208.84 o 
  10   8  12       90.35      229.64    225.97 o 
  12   8  12       35.73     -193.54    193.54 o 
  14   8  12        1.13      282.36    228.86 o 
   1   9  12       72.89     -132.67    178.69 o 
   3   9  12     1846.35     1396.01    268.35 o 
   5   9  12     1856.57     1440.67    356.77 o 
   7   9  12     2402.91     1945.21    297.21 o 
   9   9  12      292.79      279.58    219.35 o 
  11   9  12        1.04       80.87    239.65 o 
  13   9  12      225.55      224.41    251.72 o 
   0  10  12     2769.28     4069.67    335.31 o 
   2  10  12     1398.25     1727.76    310.11 o 
   4  10  12     6837.86     7699.99    401.88 o 
   6  10  12     3132.42     2677.73    300.71 o 
   8  10  12     5514.75     6537.79    382.64 o 
  10  10  12     2654.37     2775.11    285.14 o 
  12  10  12     4117.39     4349.81    415.23 o 
   1  11  12        1.02      -36.46    368.59 o 
   3  11  12       68.80     -319.90    366.62 o 
   5  11  12      741.91      536.47    309.11 o 
   7  11  12      455.65      414.61    236.81 o 
   9  11  12        2.34      192.54    235.59 o 
  11  11  12       47.84     -219.63    228.30 o 
   0  12  12     1118.64      944.35    286.70 o 
   2  12  12     2881.86     2796.52    328.69 o 
   4  12  12      864.55      646.36    266.73 o 
   6  12  12      553.19      809.99    415.50 o 
   8  12  12      143.55     -392.98    392.98 o 
  10  12  12      723.19     1004.03    264.51 o 
   1  13  12       36.30      144.01    201.67 o 
   3  13  12       37.53       84.48    256.22 o 
   5  13  12      126.35      -80.81    280.58 o 
   7  13  12       59.15      212.06    318.46 o 
   9  13  12       32.53       84.59    247.66 o 
   0  14  12      230.95       61.12    279.36 o 
   2  14  12      301.36      340.87    288.37 o 
   4  14  12      134.13     -175.47    443.09 o 
   6  14  12      489.61      340.09    278.30 o 
   8  14  12       69.16      654.48    361.22 o 
   1  15  12       46.52      319.33    215.06 o 
   3  15  12      882.34      956.48    300.38 o 
   5  15  12      853.95      254.66    300.66 o 
   7  15  12      280.81      207.50    235.03 o 
   0  16  12     4275.62     4025.13    397.04 o 
   2  16  12     2755.92     2728.28    400.49 o 
   4  16  12     2805.01     2940.51    347.82 o 
   6  16  12     4880.35     5883.24    544.70 o 
   1  17  12       23.37      -34.16    276.29 o 
   3  17  12       26.45      136.93    283.03 o 
   5  17  12        9.62      353.27    472.51 o 
   1   1  13      599.52      485.71    218.24 o 
   3   1  13      854.31      957.20    173.61 o 
   5   1  13      364.19      454.81    172.88 o 
   7   1  13       62.91       90.48    200.13 o 
   9   1  13       17.81       47.28    156.65 o 
  11   1  13     4453.27     4520.59    237.36 o 
  13   1  13      260.82      137.19    138.15 o 
   0   2  13     5109.26     5863.56    307.05 o 
   2   2  13     1332.37     1545.45    248.71 o 
   4   2  13       26.55     -281.86    281.86 o 
   6   2  13      766.20     1110.53    212.84 o 
   8   2  13     2626.82     3202.52    272.46 o 
  10   2  13     1527.54     1879.81    225.80 o 
  12   2  13      577.52      175.24    203.22 o 
   1   3  13        1.05      -14.38    138.35 o 
   3   3  13      647.69      572.79    192.71 o 
   5   3  13      158.12      327.97    180.08 o 
   7   3  13      598.67     1337.39    247.10 o 
   9   3  13      188.87        7.45    196.71 o 
  11   3  13        3.73     -215.84    215.84 o 
  13   3  13      328.11      203.44    206.33 o 
   0   4  13     4171.69     4843.12    329.24 o 
   2   4  13     3021.98     3743.82    328.13 o 
   4   4  13      388.25      134.26    215.68 o 
   6   4  13     4269.54     4514.21    295.82 o 
   8   4  13     6996.76     6828.71    371.23 o 
  10   4  13     5919.62     7169.36    405.66 o 
  12   4  13     1172.27     1374.65    251.94 o 
   1   5  13     1137.27     1396.66    193.00 o 
   3   5  13      330.03      367.45    212.84 o 
   5   5  13     1308.71     1161.59    227.75 o 
   7   5  13      133.72      332.30    191.48 o 
   9   5  13      145.03      594.25    282.64 o 
  11   5  13     2335.90     2272.01    260.78 o 
   0   6  13      798.46      748.53    329.47 o 
   2   6  13       94.19     -303.16    320.74 o 
   4   6  13     1306.99     1170.10    257.06 o 
   6   6  13        3.88     -187.37    187.37 o 
   8   6  13     1534.40     1809.45    285.64 o 
  10   6  13     1143.62     1088.84    244.10 o 
  12   6  13     1120.91     1116.54    248.32 o 
   1   7  13       76.57      197.70    266.54 o 
   3   7  13        4.89      203.61    219.46 o 
   5   7  13      562.31      453.55    281.97 o 
   7   7  13       48.32      -29.98    205.17 o 
   9   7  13      303.36      477.74    205.22 o 
  11   7  13       36.74     -200.11    200.11 o 
   0   8  13     4540.22     4881.05    522.79 o 
   2   8  13       91.47      132.03    307.78 o 
   4   8  13      873.27      960.93    285.81 o 
   6   8  13       11.20     -133.64    301.10 o 
   8   8  13     5631.43     5616.12    359.05 o 
  10   8  13      999.82     1285.28    321.46 o 
   1   9  13        0.67      124.06    212.58 o 
   3   9  13        3.17     -147.72    278.80 o 
   5   9  13      746.30      872.72    258.06 o 
   7   9  13      486.27      716.16    225.52 o 
   9   9  13      114.32      404.88    243.82 o 
  11   9  13       74.41      269.96    223.41 o 
   0  10  13     7535.21     7987.41    441.37 o 
   2  10  13     1246.44     1307.25    321.12 o 
   4  10  13     2711.05     2664.10    319.07 o 
   6  10  13      171.88       22.75    260.67 o 
   8  10  13     3245.55     3658.17    345.60 o 
  10  10  13      430.70      259.45    259.06 o 
   1  11  13      995.08     1342.30    221.86 o 
   3  11  13      330.86     1121.43    366.62 o 
   5  11  13       21.41     -150.05    308.61 o 
   7  11  13      416.61      630.35    238.31 o 
   9  11  13      953.23     1087.23    269.96 o 
   0  12  13      290.95      793.64    422.90 o 
   2  12  13     1740.57     1477.76    333.81 o 
   4  12  13     2073.23     2396.64    333.58 o 
   6  12  13     2484.65     2164.12    333.08 o 
   8  12  13      656.95      887.40    287.31 o 
   1  13  13       17.25      128.99    251.74 o 
   3  13  13      122.08      256.28    276.74 o 
   5  13  13      120.82      121.85    270.24 o 
   7  13  13       35.62      410.22    247.82 o 
   0  14  13     1767.00     2627.39    505.55 o 
   2  14  13     5188.19     5899.54    447.32 o 
   4  14  13     3035.40     3597.83    415.50 o 
   6  14  13     6644.96     7950.98    493.26 o 
   1  15  13      146.32       39.14    244.54 o 
   3  15  13      112.30      451.43    275.69 o 
   0   0  14     5828.43     6242.63    376.24 o 
   2   0  14     3962.90     4581.95    400.77 o 
   4   0  14     7781.04     8653.79    420.06 o 
   6   0  14     1434.12     1374.87    313.84 o 
   8   0  14      607.84      956.09    236.70 o 
  10   0  14      530.96      620.17    194.49 o 
   1   1  14       80.60      -60.20    133.68 o 
   3   1  14       18.69      398.21    242.84 o 
   5   1  14      298.53      301.03    205.97 o 
   7   1  14      139.28      -51.29    127.22 o 
   9   1  14      124.90      175.83    150.32 o 
  11   1  14       10.34      150.53    159.67 o 
   0   2  14        9.54     -207.17    207.17 o 
   2   2  14     1138.95     1195.29    259.22 o 
   4   2  14      403.63     1012.93    218.57 o 
   6   2  14       87.72      151.50    241.26 o 
   8   2  14      719.54     1006.48    250.16 o 
  10   2  14        2.55      361.28    295.04 o 
   1   3  14       13.18      -42.18    139.40 o 
   3   3  14      448.63      425.90    185.53 o 
   5   3  14     1496.90     1849.78    235.48 o 
   7   3  14      210.43      637.80    239.81 o 
   9   3  14      188.19      479.80    273.02 o 
   0   4  14     1941.90     2048.99    287.76 o 
   2   4  14     1914.60     1990.82    306.33 o 
   4   4  14     1150.61     1080.11    216.34 o 
   6   4  14      176.64      268.18    228.19 o 
   8   4  14       35.94      374.07    299.49 o 
  10   4  14       56.47      206.22    219.29 o 
   1   5  14        0.08     -161.57    185.97 o 
   3   5  14      422.67      942.80    314.90 o 
   5   5  14      285.70      608.49    221.07 o 
   7   5  14      717.55      887.35    261.12 o 
   9   5  14      348.76      570.34    218.07 o 
   0   6  14     1742.24     1461.02    328.19 o 
   2   6  14     1691.56     3023.38    335.64 o 
   4   6  14     4021.88     4643.57    331.52 o 
   6   6  14     1484.94     1191.62    269.57 o 
   8   6  14     2589.36     2902.25    288.76 o 
   1   7  14      294.66      187.04    258.78 o 
   3   7  14      102.43      102.78    370.29 o 
   5   7  14     1005.51     1198.68    348.77 o 
   7   7  14     2192.44     1862.68    280.19 o 
   9   7  14        4.08     -198.60    198.60 o 
   0   8  14       53.08     -142.26    280.47 o 
   2   8  14      834.22     1436.66    301.44 o 
   4   8  14       24.75      150.05    287.09 o 
   6   8  14      141.11      432.36    250.05 o 
   8   8  14       49.52       70.91    254.55 o 
   1   9  14      261.62      828.09    241.52 o 
   3   9  14     1476.60     1959.28    430.30 o 
   5   9  14      896.34      790.30    289.03 o 
   7   9  14     1113.06     1120.71    261.56 o 
   0  10  14     2001.00     1743.05    341.98 o 
   2  10  14     1693.59     2077.19    376.46 o 
   4  10  14     1335.46     2250.88    348.88 o 
   6  10  14     3079.07     3661.34    345.87 o 
   1  11  14       82.82     -221.56    221.56 o 
   3  11  14      426.11      662.38    304.00 o 
   5  11  14      897.77      893.52    313.45 o 
   0  12  14      611.70     1188.12    495.42 o 
   2  12  14      307.80      560.88    314.95 o 
   4  12  14      561.94      844.08    288.20 o 
   1   1  15      353.06      352.90    134.61 o 
   3   1  15       14.74       43.13    174.82 o 
   5   1  15      223.00      227.16    186.29 o 
   7   1  15      175.91      199.84    219.93 o 
   0   2  15      794.64     1051.19    213.56 o 
   2   2  15     3154.70     3837.03    474.23 o 
   4   2  15     2636.15     2472.84    317.62 o 
   6   2  15     1836.79     2224.13    296.99 o 
   1   3  15     1098.02     1266.52    229.72 o 
   3   3  15       78.54      653.48    319.85 o 
   5   3  15      480.93      315.17    250.10 o 
   7   3  15      314.96      588.64    306.83 o 
   0   4  15     3351.12     3334.49    319.62 o 
   2   4  15     1851.09     2039.87    329.08 o 
   4   4  15     4470.86     4824.05    332.03 o 
   6   4  15      884.67      644.75    246.10 o 
   1   5  15      235.05      282.05    530.49 o 
   3   5  15      496.63     1019.49    265.84 o 
   5   5  15      123.15      155.50    222.69 o 
   0   6  15     2634.18     2969.15    374.24 o 
   2   6  15      402.00      253.05    302.72 o 
   4   6  15     1086.57     1213.81    300.88 o 
   1   7  15      271.53      781.84    243.70 o 
   3   7  15      161.51      423.85    382.30 o 
   0   8  15      753.72     1313.64    338.75 o 
   2   8  15      264.80      650.59    295.65 o 
                                                 
